# Supplementary material for: Guaianolide Sesquiterpenes With Significant Antiproliferative Activities From the Leaves of Artemisia argyi
Source: Front Chem. 2021 Jun 24;9:698700. doi: 10.3389/fchem.2021.698700 (PMC8263895; doi:10.3389/fchem.2021.698700)
Supplement: Supplementary file 1 [file DataSheet3.ZIP]

Archive with 129 entries (118 files):
- compound2/3/
- compound2/3/acqu
- compound2/3/acqus
- compound2/3/audita.txt
- compound2/3/fid
- compound2/3/format.temp
- compound2/3/fq1list
- compound2/3/pdata/
- compound2/3/pdata/1/
- compound2/3/pdata/1/1i
- compound2/3/pdata/1/1r
- compound2/3/pdata/1/auditp.txt
- compound2/3/pdata/1/intrng
- compound2/3/pdata/1/outd
- compound2/3/pdata/1/parm.txt
- compound2/3/pdata/1/peaklist.xml
- compound2/3/pdata/1/peakrng
- compound2/3/pdata/1/peaks
- compound2/3/pdata/1/proc
- compound2/3/pdata/1/procs
- compound2/3/pdata/1/title
- compound2/3/precom.output
- compound2/3/prosol_History
- compound2/3/pulseprogram
- compound2/3/scon2
- compound2/3/shimvalues
- compound2/3/specpar
- compound2/3/stanprogram3976
- compound2/3/uxnmr.info
- compound2/3/uxnmr.par
- compound2/3/vtc_pid_settings
- compound2/5/
- compound2/5/acqu
- compound2/5/acqu2
- compound2/5/acqu2s
- compound2/5/acqus
- compound2/5/audita.txt
- compound2/5/EA
- compound2/5/format.temp
- compound2/5/fq1list
- compound2/5/gpnam1
- compound2/5/gpnam2
- compound2/5/gpnam3
- compound2/5/gradient_calib
- compound2/5/pdata/
- compound2/5/pdata/1/
- compound2/5/pdata/1/2rr
- compound2/5/pdata/1/auditp.txt
- compound2/5/pdata/1/clevels
- compound2/5/pdata/1/curdat2
- compound2/5/pdata/1/outd
- compound2/5/pdata/1/parm.txt
- compound2/5/pdata/1/portf
- compound2/5/pdata/1/proc
- compound2/5/pdata/1/proc2
- compound2/5/pdata/1/proc2s
- compound2/5/pdata/1/procs
- compound2/5/pdata/1/thumb.png
- compound2/5/pdata/1/title
- compound2/5/pdata/99/
- compound2/5/pdata/99/1r
- compound2/5/pdata/99/auditp.txt
- compound2/5/pdata/99/outd
- compound2/5/pdata/99/proc
- compound2/5/pdata/99/procs
- compound2/5/pdata/99/used_from
- compound2/5/precom.output
- compound2/5/prosol_History
- compound2/5/pulseprogram
- compound2/5/scon2
- compound2/5/ser
- compound2/5/shimvalues
- compound2/5/specpar
- compound2/5/stanprogram2032
- compound2/5/uxnmr.info
- compound2/5/uxnmr.par
- compound2/5/vtc_pid_settings
- compound2/7/
- compound2/7/acqu
- compound2/7/acqu2
- compound2/7/acqu2s
- compound2/7/acqus
- compound2/7/audita.txt
- compound2/7/EA
- compound2/7/format.ased
- compound2/7/format.temp
- compound2/7/fq1list
- compound2/7/gpnam1
- compound2/7/gradient_calib
- compound2/7/pdata/
- compound2/7/pdata/1/
- compound2/7/pdata/1/2ii
- compound2/7/pdata/1/2ir
- compound2/7/pdata/1/2ri
- compound2/7/pdata/1/2rr
- compound2/7/pdata/1/auditp.txt
- compound2/7/pdata/1/clevels
- compound2/7/pdata/1/curdat2
- compound2/7/pdata/1/f2projn
- compound2/7/pdata/1/f2projp
- compound2/7/pdata/1/outd
- compound2/7/pdata/1/parm.txt
- compound2/7/pdata/1/portf
- compound2/7/pdata/1/proc
- compound2/7/pdata/1/proc2
- compound2/7/pdata/1/proc2s
- compound2/7/pdata/1/procs
- compound2/7/pdata/1/thumb.png
- compound2/7/pdata/1/title
- compound2/7/pdata/999/
- compound2/7/pdata/999/1r
- compound2/7/pdata/999/auditp.txt
- compound2/7/pdata/999/outd
- compound2/7/pdata/999/proc
- compound2/7/pdata/999/procs
- compound2/7/pdata/999/used_from
- compound2/7/precom.output
- compound2/7/prosol_History
- compound2/7/pulseprogram
- compound2/7/scon2
- compound2/7/ser
- compound2/7/shimvalues
- compound2/7/specpar
- compound2/7/stanprogram2032
- compound2/7/uxnmr.info
- compound2/7/uxnmr.par
- compound2/7/vtc_pid_settings
- compound2/CD.bka
- compound2/CD.pdf
