# Supplementary material for: Guaianolide Sesquiterpenes With Significant Antiproliferative Activities From the Leaves of Artemisia argyi
Source: Front Chem. 2021 Jun 24;9:698700. doi: 10.3389/fchem.2021.698700 (PMC8263895; doi:10.3389/fchem.2021.698700)
Supplement: Supplementary file 1 [file DataSheet3.ZIP › compound2/3/audita.txt]

##TITLE= Audit trail, TopSpin 3.6.0
##JCAMPDX= 5.01
##ORIGIN= Bruker BioSpin GmbH
##OWNER= root
$$ D:/data/Team-MENG Dali/Y43/3/audita.txt
##AUDIT TRAIL=  $$ (NUMBER, WHEN, WHO, WHERE, PROCESS, VERSION, WHAT)
(   1,<2020-07-29 03:29:01.484 +0800>,<root>,<CZC83082RX>,<go4>,<TopSpin 3.6.0>,
      <created by zg
	started at 2020-07-29 03:28:43.934 +0800,
	POWCHK enabled, PULCHK disabled,
       configuration hash MD5:
       A6 89 F1 DB E0 07 61 64 7F 11 C3 47 BE 18 0D 11
       data hash MD5: 64K
       60 E5 F2 F5 30 46 FA EC 82 35 20 4F 3F 8B 71 FB>)
(   2,<2020-07-29 03:29:01.542 +0800>,<root>,<CZC83082RX>,<audit>,<TopSpin 3.6.0>,
      <user comment:
       ICON-NMR User ID: L_using
       data hash MD5: 64K
       60 E5 F2 F5 30 46 FA EC 82 35 20 4F 3F 8B 71 FB>)
##END=

$$ hash MD5
$$ 6C 4F BE 47 1E BA 79 39 5C 9C AD D7 D3 3F 4B F3
