# Supplementary material for: Guaianolide Sesquiterpenes With Significant Antiproliferative Activities From the Leaves of Artemisia argyi
Source: Front Chem. 2021 Jun 24;9:698700. doi: 10.3389/fchem.2021.698700 (PMC8263895; doi:10.3389/fchem.2021.698700)
Supplement: Supplementary file 1 [file DataSheet3.ZIP › compound2/3/pdata/1/auditp.txt]

##TITLE= Audit trail, TopSpin 3.6.0
##JCAMPDX= 5.01
##ORIGIN= Bruker BioSpin GmbH
##OWNER= root
$$ D:/data/Team-MENG Dali/Y43/3/pdata/1/auditp.txt
##AUDIT TRAIL=  $$ (NUMBER, WHEN, WHO, WHERE, PROCESS, VERSION, WHAT)
(   1,<2020-07-29 03:29:01.484 +0800>,<root>,<CZC83082RX>,<go4>,<TopSpin 3.6.0>,
      <created by zg
	started at 2020-07-29 03:28:43.934 +0800,
	POWCHK enabled, PULCHK disabled,
       configuration hash MD5:
       A6 89 F1 DB E0 07 61 64 7F 11 C3 47 BE 18 0D 11
       data hash MD5: 64K
       60 E5 F2 F5 30 46 FA EC 82 35 20 4F 3F 8B 71 FB>)
(   2,<2020-07-29 03:29:01.542 +0800>,<root>,<CZC83082RX>,<audit>,<TopSpin 3.6.0>,
      <user comment:
       ICON-NMR User ID: L_using
       data hash MD5: 64K
       60 E5 F2 F5 30 46 FA EC 82 35 20 4F 3F 8B 71 FB>)
(   3,<2020-07-29 03:29:01.893 +0800>,<root>,<CZC83082RX>,<proc1d>,<TopSpin 3.6.0>,
      <Start of raw data processing
       ef LB = 0.3 FT_mod = 6 PKNL = 1 SI = 64K 
       data hash MD5: 64K
       21 7B 7E 47 62 E5 C7 16 21 43 FB 1E B4 5C 26 58>)
(   4,<2020-07-29 03:29:02.103 +0800>,<root>,<CZC83082RX>,<proc1d>,<TopSpin 3.6.0>,
      <apk 
       data hash MD5: 64K
       E3 03 81 79 CF 22 2F 8E F9 0A 8B 92 8D 9B C5 BE>)
(   5,<2020-07-29 03:29:02.196 +0800>,<root>,<CZC83082RX>,<proc1d>,<TopSpin 3.6.0>,
      <abs ABSG = 5 
       data hash MD5: 64K
       C0 16 42 D9 BF 66 BA 68 DC 0C 54 C0 2B 8A 67 B8>)
##END=

$$ hash MD5
$$ 35 D7 DA EB B1 53 B0 59 67 B4 E9 BC 9F A0 37 E5
