# Supplementary material for: Guaianolide Sesquiterpenes With Significant Antiproliferative Activities From the Leaves of Artemisia argyi
Source: Front Chem. 2021 Jun 24;9:698700. doi: 10.3389/fchem.2021.698700 (PMC8263895; doi:10.3389/fchem.2021.698700)
Supplement: Supplementary file 1 [file DataSheet3.ZIP › compound2/3/pdata/1/intrng]

P 0
3.479181   3.270482
3.270176   3.062088
2.627271   2.300930
2.267624   1.807140
1.805613   1.174931
1.174625   0.949425
0.949120   0.687252
