# Supplementary material for: Guaianolide Sesquiterpenes With Significant Antiproliferative Activities From the Leaves of Artemisia argyi
Source: Front Chem. 2021 Jun 24;9:698700. doi: 10.3389/fchem.2021.698700 (PMC8263895; doi:10.3389/fchem.2021.698700)
Supplement: Supplementary file 1 [file DataSheet3.ZIP › compound2/3/pdata/1/parm.txt]

Current Data Parameters
NAME                Y43              
EXPNO                 3              
PROCNO                1              

F2 - Acquisition Parameters
Date_          20200729              
Time               3.29 h            
INSTRUM           spect              
PROBHD   Z150290_0006 (              
PULPROG            zg30              
TD                65536              
SOLVENT            DMSO              
NS                    2              
DS                    2              
SWH           12019.230 Hz           
FIDRES         0.366798 Hz           
AQ            2.7262976 sec          
RG                16.01              
DW               41.600 usec         
DE                10.00 usec         
TE                298.0 K            
D1           1.00000000 sec          
TD0                   1              
SFO1        600.2037062 MHz          
NUC1                 1H              
P0                 3.33 usec         
P1                10.00 usec         
PLW1        17.23500061 W            

F2 - Processing parameters
SI                65536              
SF          600.2000019 MHz          
WDW                  EM              
SSB      0              
LB                 0.30 Hz           
GB       0              
PC                 1.00              
