# Supplementary material for: Guaianolide Sesquiterpenes With Significant Antiproliferative Activities From the Leaves of Artemisia argyi
Source: Front Chem. 2021 Jun 24;9:698700. doi: 10.3389/fchem.2021.698700 (PMC8263895; doi:10.3389/fchem.2021.698700)
Supplement: Supplementary file 1 [file DataSheet3.ZIP › compound2/3/pdata/1/peaklist.xml]

<?xml version="1.0" encoding="UTF-8"?>
<PeakList>
  <PeakList1D>
    <PeakList1DHeader creator="root" date="2020-07-29T03:29:02.250+08:00" expNo="3" name="Y43" owner="" procNo="1" source="D:/data/Team-MENG Dali">
      <PeakPickDetails>F1=16.184490ppm, F2=-3.840886ppm, MI=0.10cm, MAXI=10000.00cm, PC=1.000
      </PeakPickDetails>
    </PeakList1DHeader>
    <Peak1D F1="3.338568" intensity="1.500000e+001" type="0"/>
    <Peak1D F1="3.315057" intensity="1.221836e-001" type="0"/>
    <Peak1D F1="2.508341" intensity="6.891277e-001" type="0"/>
    <Peak1D F1="2.505376" intensity="1.477414e+000" type="0"/>
    <Peak1D F1="2.502338" intensity="2.046304e+000" type="0"/>
    <Peak1D F1="2.499305" intensity="1.498393e+000" type="0"/>
    <Peak1D F1="2.496323" intensity="7.145442e-001" type="0"/>
    <Peak1D F1="1.025849" intensity="1.235645e-001" type="0"/>
    <Peak1D F1="0.876341" intensity="1.027352e-001" type="0"/>
  </PeakList1D>
</PeakList>
