# Supplementary material for: Guaianolide Sesquiterpenes With Significant Antiproliferative Activities From the Leaves of Artemisia argyi
Source: Front Chem. 2021 Jun 24;9:698700. doi: 10.3389/fchem.2021.698700 (PMC8263895; doi:10.3389/fchem.2021.698700)
Supplement: Supplementary file 1 [file DataSheet3.ZIP › compound2/3/pdata/1/peakrng]

P    #regions in PPM
# 2020-07-29 03:29:02 +0800  root@CZC83082RX
# low field   high field   mi   maxi
  16.1844902038574  -3.84088588880985  0.100  10000.000  # for region 1
