# Supplementary material for: Guaianolide Sesquiterpenes With Significant Antiproliferative Activities From the Leaves of Artemisia argyi
Source: Front Chem. 2021 Jun 24;9:698700. doi: 10.3389/fchem.2021.698700 (PMC8263895; doi:10.3389/fchem.2021.698700)
Supplement: Supplementary file 1 [file DataSheet3.ZIP › compound2/3/specpar]

##TITLE= Parameter file, TopSpin 3.6.0
##JCAMPDX= 5.0
##DATATYPE= Parameter Values
##NPOINTS= 4177	$$ modification sequence number
##ORIGIN= Bruker BioSpin GmbH
##OWNER= root
$$ 2020-07-26 20:00:48.142 +0800  root@CZC83082RX
$$ C:/Bruker/TopSpin3.6.0/conf/instr/spect/specpar
$$ process C:\Bruker\TopSpin3.6.0\prog\mod\hconfserver.exe
##$ANCIEN= (0..7)
0 0 0 0 0 0 0 0
##$BF1= 100.13
##$BF2= 100.13
##$BF3= 100.13
##$DEC= 1
##$DECB= 1
##$DEF19F= yes
##$DEFRSEL= yes
##$HPMOD= (0..7)
0 0 0 0 0 0 0 0
##$HPPRECH= (0..15)
-1 -1 -1 -1 -1 -1 -1 -1 -1 -1 -1 -1 -1 -1 -1 -1
##$HPSELECT= no
##$LOCSW19F= -1
##$LOCSW2H= -1
##$NUC1= 2
##$NUC2= 0
##$NUC3= 0
##$NUC4= 0
##$NUC5= 0
##$NUC6= 0
##$NUC7= 0
##$NUC8= 0
##$NUCARR= (0..123)
600.2 600.2 92.134354378 640.197171948 457.226213952 88.325948172 233.260509594
84.338981626 64.483435316 192.568011948 150.92041004 43.372354634 60.817737824
81.365854914 564.752254022 47.381564592 158.7643038 36.74205327 156.393267718
119.242856374 242.965413484 46.071352 58.807049818 48.95066145 28.007570746
15.37295261 40.393634058 145.799065494 33.836479068 33.845500074 59.841794618
157.870293896 33.926280992 148.784886436 19.433143556 142.409898148 53.634178102
159.145868946 170.478965386 37.553331606 144.056126708 183.041217408 20.93686663
102.769929228 114.467221026 31.316767444 150.37398796 162.093121036 23.0932952
57.948967886 196.388164908 26.011599644 29.410988396 55.796380596 146.90597234
39.114589852 39.93547739 135.094972652 27.640116302 30.978536738 19.125054894
27.4657522 24.295009638 27.930505066 127.33531096 133.20343635 131.23826151
131.519599258 196.377931498 213.864818518 223.818373264 143.631323154 77.781220434
157.070791484 189.361713538 120.084930972 166.916736372 49.480013842 78.723084284
59.626610914 66.699793856 79.1921886 84.782097282 183.78124 32.7109 20.16672
25.02834 20.64688 149.20972 65.90196 18.42614 24.18806 144.28808 20.64688
28.92964 128.08268 17.28576 49.75658 105.030834612 28.935642 68.446808
48.802262 24.050014 15.107034 71.9615792 25.006654774 135.1926492 136.5551032
13.698550662 46.6079308 10.311436 11.229742 129.023697568 10.377458 107.500753644
39.682721166 342.8534464 346.218395676 125.565435198 96.447866576 11.0520828
21.78726 100 100
##$NUCOFFS= (0..127)
<2H> <13C> <1H> <> <> <> <> <> <> <> <> <> <> <> <> <> <> <> <> <> <> <>
<> <> <> <> <> <> <> <> <> <> <> <> <> <> <> <> <> <> <> <> <> <> <> <>
<> <> <> <> <> <> <> <> <> <> <> <> <> <> <> <> <> <> <> <> <> <> <> <>
<> <> <> <> <> <> <> <> <> <> <> <> <> <> <> <> <> <> <> <> <> <> <> <>
<> <> <> <> <> <> <> <> <> <> <> <> <> <> <> <> <> <> <> <> <> <> <> <>
<> <> <> <> <> <> <> <> <> <>
##$OBS= 1
##$OFFS= (0..127)
0 0 0 0 0 0 0 0 0 0 0 0 0 0 0 0 0 0 0 0 0 0 0 0 0 0 0 0 0 0 0 0 0 0 0 0
0 0 0 0 0 0 0 0 0 0 0 0 0 0 0 0 0 0 0 0 0 0 0 0 0 0 0 0 0 0 0 0 0 0 0 0
0 0 0 0 0 0 0 0 0 0 0 0 0 0 0 0 0 0 0 0 0 0 0 0 0 0 0 0 0 0 0 0 0 0 0 0
0 0 0 0 0 0 0 0 0 0 0 0 0 0 0 0 0 0 0 0
##$OFFSF= (0..7)
0 0 0 0 0 0 0 0
##$OFFSH= (0..7)
0 0 0 0 0 0 0 0
##$OFFSX= (0..7)
0 0 0 0 0 0 0 0
##$OFFSXAS= (0..7)
0 0 0 0 0 0 0 0
##$OFSF1= 0
##$OFSF2= 0
##$OFSH1= 0
##$OFSH2= 0
##$OFSH3= 0
##$OFSX1= 0
##$OFSX2= 0
##$OFSY= 0
##$PACOIL= (0..15)
0 0 0 0 0 0 0 0 0 0 0 0 0 0 0 0
##$PRECHAN= (0..15)
-1 3 -1 0 1 -1 -1 -1 -1 -1 -1 -1 -1 -1 -1 -1
##$RECPRE= (0..15)
-1 0 -1 -1 -1 -1 -1 -1 -1 -1 -1 -1 -1 -1 -1 -1
##$RECPRFX= (0..15)
1 0 0 0 0 0 0 0 0 0 0 0 0 0 0 0
##$RECSEL= (0..15)
0 0 1 0 0 0 0 0 0 0 0 0 0 0 0 0
##$SELREC= (0..9)
0 0 0 0 0 0 0 0 0 0
##$SFO1= 92.134354
##$SFO2= 600.2
##$SFO3= 600.203706
##$SFO4= 600.203706
##$SFO5= 600.203706
##$SFO6= 600.203706
##$SFO7= 600.203706
##$SFO8= 600.203706
##$TY= (0..123)
0 0 0 0 0 0 0 0 0 0 0 0 0 0 0 0 0 0 0 0 0 0 0 0 0 0 0 0 0 0 0 0 0 0 0 0
0 0 0 0 0 0 0 0 0 0 0 0 0 0 0 0 0 0 0 0 0 0 0 0 0 0 0 0 0 0 0 0 0 0 0 0
0 0 0 0 0 0 0 0 0 0 0 0 0 0 0 0 0 0 0 0 0 0 0 0 0 0 0 0 0 0 0 0 0 0 0 0
0 0 0 0 0 0 0 0 0 0 0 0 0 0 0 0
##END=
