# Supplementary material for: Guaianolide Sesquiterpenes With Significant Antiproliferative Activities From the Leaves of Artemisia argyi
Source: Front Chem. 2021 Jun 24;9:698700. doi: 10.3389/fchem.2021.698700 (PMC8263895; doi:10.3389/fchem.2021.698700)
Supplement: Supplementary file 1 [file DataSheet3.ZIP › compound2/3/vtc_pid_settings]

VTC_REG_PID_SET_CH1=\
<pid_settings type="probehead">
   <standard_pid proportional="1.398" integral="76.170" differential="12.695" />
   <temperature selftune="298.000" min="248.000" max="348.000" />
   <vta type="4" sensor="1" connected_sensors="1" />
   <gasflow selftune="535.000" min="481.500" max="588.500" />
   <bcu_chiller type="1" selftune="1" min="0" max="1000" />
   <pics checksum="" name=" CP DCH 600S3 C/H-D-05 Z" />
   <checksum value=" 8157DE4" />
</pid_settings>
