# Supplementary material for: Guaianolide Sesquiterpenes With Significant Antiproliferative Activities From the Leaves of Artemisia argyi
Source: Front Chem. 2021 Jun 24;9:698700. doi: 10.3389/fchem.2021.698700 (PMC8263895; doi:10.3389/fchem.2021.698700)
Supplement: Supplementary file 1 [file DataSheet3.ZIP › compound2/5/acqu2s]

##TITLE= Parameter file, TopSpin 3.6.0
##JCAMPDX= 5.0
##DATATYPE= Parameter Values
##NPOINTS= 130	$$ modification sequence number
##ORIGIN= Bruker BioSpin GmbH
##OWNER= root
$$ 2020-07-31 02:18:09.624 +0800  root@CZC83082RX
$$ D:/data/Team-MENG Dali/Y43/5/acqu2s
$$ process C:\Bruker\TopSpin3.6.0\prog\mod\go4.exe
##$ACQT0= 0
##$BF1= 150.92041004
##$FnMODE= 1
##$NUC1= <13C>
##$NusJSP= 0
##$NusT2= 1
##$NusTD= 128
##$O1= 15092.041
##$ProjAngle= 0
##$SFO1= 150.935502081
##$SW= 260.840413271554
##$SW_h= 39370.0787401575
##$TD= 128
##END=
