# Supplementary material for: Guaianolide Sesquiterpenes With Significant Antiproliferative Activities From the Leaves of Artemisia argyi
Source: Front Chem. 2021 Jun 24;9:698700. doi: 10.3389/fchem.2021.698700 (PMC8263895; doi:10.3389/fchem.2021.698700)
Supplement: Supplementary file 1 [file DataSheet3.ZIP › compound2/5/audita.txt]

##TITLE= Audit trail, TopSpin 3.6.0
##JCAMPDX= 5.01
##ORIGIN= Bruker BioSpin GmbH
##OWNER= root
$$ D:/data/Team-MENG Dali/Y43/5/audita.txt
##AUDIT TRAIL=  $$ (NUMBER, WHEN, WHO, WHERE, PROCESS, VERSION, WHAT)
(   1,<2020-07-31 02:18:12.494 +0800>,<root>,<CZC83082RX>,<go4>,<TopSpin 3.6.0>,
      <created by zg
	started at 2020-07-31 01:12:21.952 +0800,
	POWCHK enabled, PULCHK disabled,
       configuration hash MD5:
       80 1A 3C DD A3 CD F1 32 63 37 DD 49 9E BC 12 6B
       data hash MD5: 4K * 128
       13 B1 5A 84 DD 6A FE 0B A1 75 7C 0C 4F 19 6C 4E>)
(   2,<2020-07-31 02:18:12.552 +0800>,<root>,<CZC83082RX>,<audit>,<TopSpin 3.6.0>,
      <user comment:
       ICON-NMR User ID: L_using
       data hash MD5: 4K * 128
       13 B1 5A 84 DD 6A FE 0B A1 75 7C 0C 4F 19 6C 4E>)
##END=

$$ hash MD5
$$ 25 66 F1 ED 7F 3D F3 9A 31 19 9E 04 96 14 76 8C
