# Supplementary material for: Guaianolide Sesquiterpenes With Significant Antiproliferative Activities From the Leaves of Artemisia argyi
Source: Front Chem. 2021 Jun 24;9:698700. doi: 10.3389/fchem.2021.698700 (PMC8263895; doi:10.3389/fchem.2021.698700)
Supplement: Supplementary file 1 [file DataSheet3.ZIP › compound2/5/pdata/1/auditp.txt]

##TITLE= Audit trail, TopSpin 3.6.0
##JCAMPDX= 5.01
##ORIGIN= Bruker BioSpin GmbH
##OWNER= root
$$ D:\data\Team-MENG Dali/Y43/5/pdata/1/auditp.txt
##AUDIT TRAIL=  $$ (NUMBER, WHEN, WHO, WHERE, PROCESS, VERSION, WHAT)
(   1,<2020-07-31 02:18:12.494 +0800>,<root>,<CZC83082RX>,<go4>,<TopSpin 3.6.0>,
      <created by zg
	started at 2020-07-31 01:12:21.952 +0800,
	POWCHK enabled, PULCHK disabled,
       configuration hash MD5:
       80 1A 3C DD A3 CD F1 32 63 37 DD 49 9E BC 12 6B
       data hash MD5: 4K * 128
       13 B1 5A 84 DD 6A FE 0B A1 75 7C 0C 4F 19 6C 4E>)
(   2,<2020-07-31 02:18:12.552 +0800>,<root>,<CZC83082RX>,<audit>,<TopSpin 3.6.0>,
      <user comment:
       ICON-NMR User ID: L_using
       data hash MD5: 4K * 128
       13 B1 5A 84 DD 6A FE 0B A1 75 7C 0C 4F 19 6C 4E>)
(   3,<2020-07-31 02:18:13.058 +0800>,<root>,<CZC83082RX>,<proc2d>,<TopSpin 3.6.0>,
      <Start of raw data processing
       xfb same F2: SI = 4K WDW = 3 SSB = 0 FT_mod = 6 PKNL = 1 F1: SI = 1K ME_mod = 2 NCOEF = 32 WDW = 3 SSB = 0 FT_mod = 6 FCOR = 0.5 PH_mod = 2
       data hash MD5: 4K * 1K
       31 5B 57 86 15 3E F7 C2 78 77 B6 73 BA 7A 6D 68>)
(   4,<2020-07-31 02:18:15.431 +0800>,<root>,<CZC83082RX>,<proc2d>,<TopSpin 3.6.0>,
      <abs2 F2: ABSG = 5 ABSF1 = 8.006344 ABSF2 = -2.006344
       data hash MD5: 4K * 1K
       81 B1 65 81 DB C5 70 7D FF FC A4 AE C6 9B 9D DA>)
(   5,<2020-07-31 02:18:15.777 +0800>,<root>,<CZC83082RX>,<proc2d>,<TopSpin 3.6.0>,
      <abs1 F1: ABSG = 5 ABSF1 = 230.4332 ABSF2 = -30.4333
       data hash MD5: 4K * 1K
       91 B5 42 5E 03 AD DF EC 90 C7 D4 E4 CA 4C DF CD>)
##END=

$$ hash MD5
$$ 89 4D F9 C4 FC 52 61 92 6C 77 AD 46 0B FA 09 28
