# Supplementary material for: Guaianolide Sesquiterpenes With Significant Antiproliferative Activities From the Leaves of Artemisia argyi
Source: Front Chem. 2021 Jun 24;9:698700. doi: 10.3389/fchem.2021.698700 (PMC8263895; doi:10.3389/fchem.2021.698700)
Supplement: Supplementary file 1 [file DataSheet3.ZIP › compound2/5/pdata/1/clevels]

##TITLE= Parameter file, TopSpin 3.6.0
##JCAMPDX= 5.0
##DATATYPE= Parameter Values
##NPOINTS= 2	$$ modification sequence number
##ORIGIN= Bruker BioSpin GmbH
##OWNER= root
$$ 2020-07-31 10:52:35.731 +0800  root@CZC83082RX
$$ D:\data\Team-MENG Dali/Y43/5/pdata/1/clevels
$$ process C:\Bruker\TopSpin3.6.0\prog\au\bin\clev.exe
##$LEVELS= (0..255)
-755658.344442751 -558996.868508203 -413516.903902397 -305898.368034444
-226287.754341048 -167395.949490481 -123830.845320898 -91603.6397509137
-67763.6237875141 -50128.0158878178 -37082.1074257885 -27431.4206693327
-20292.3429161575 -15011.2232972054 -11104.5247860039 -8214.5517578125
8214.5517578125 11104.5247860039 15011.2232972054 20292.3429161575 27431.4206693327
37082.1074257885 50128.0158878178 67763.6237875141 91603.6397509137 123830.845320898
167395.949490481 226287.754341048 305898.368034444 413516.903902397 558996.868508203
755658.344442751 0 0 0 0 0 0 0 0 0 0 0 0 0 0 0 0 0 0 0 0 0 0 0 0 0 0 0
0 0 0 0 0 0 0 0 0 0 0 0 0 0 0 0 0 0 0 0 0 0 0 0 0 0 0 0 0 0 0 0 0 0 0 0
0 0 0 0 0 0 0 0 0 0 0 0 0 0 0 0 0 0 0 0 0 0 0 0 0 0 0 0 0 0 0 0 0 0 0 0
0 0 0 0 0 0 0 0 0 0 0 0 0 0 0 0 0 0 0 0 0 0 0 0 0 0 0 0 0 0 0 0 0 0 0 0
0 0 0 0 0 0 0 0 0 0 0 0 0 0 0 0 0 0 0 0 0 0 0 0 0 0 0 0 0 0 0 0 0 0 0 0
0 0 0 0 0 0 0 0 0 0 0 0 0 0 0 0 0 0 0 0 0 0 0 0 0 0 0 0 0 0 0 0 0 0 0 0
0 0 0 0 0 0 0 0 0 0 0 0 0 0 0 0 0
##$LEVSIGN= 0
##$MAXLEV= 16
##$METHOD= 0
##$NEGBASE= -8214.5517578125
##$NEGINCR= 1.35181140899658
##$POSBASE= 8214.5517578125
##$POSINCR= 1.35181140899658
##END=
