# Supplementary material for: Guaianolide Sesquiterpenes With Significant Antiproliferative Activities From the Leaves of Artemisia argyi
Source: Front Chem. 2021 Jun 24;9:698700. doi: 10.3389/fchem.2021.698700 (PMC8263895; doi:10.3389/fchem.2021.698700)
Supplement: Supplementary file 1 [file DataSheet3.ZIP › compound2/5/pdata/1/proc2]

##TITLE= Parameter file, TopSpin 3.6.0
##JCAMPDX= 5.0
##DATATYPE= Parameter Values
##NPOINTS= 3	$$ modification sequence number
##ORIGIN= Bruker BioSpin GmbH
##OWNER= root
$$ 2020-07-31 02:18:15.828 +0800  root@CZC83082RX
$$ D:\data\Team-MENG Dali/Y43/5/pdata/1/proc2
$$ process C:\Bruker\TopSpin3.6.0\prog\au\bin\proc_2dpl.exe
##$ABSF1= 1000
##$ABSF2= -1000
##$ABSG= 5
##$ABSL= 3
##$ALPHA= 0
##$AQORDER= 0
##$ASSFAC= 0
##$ASSFACI= 0
##$ASSFACX= 0
##$ASSWID= 0
##$AUNMP= <>
##$AXLEFT= 0
##$AXNAME= <>
##$AXNUC= <off>
##$AXRIGHT= 0
##$AXTYPE= 0
##$AXUNIT= <>
##$AZFE= 0.1
##$AZFW= 0.5
##$BCFW= 1
##$BC_mod= 0
##$BYTORDP= 0
##$COROFFS= 0
##$CY= 0
##$DATMOD= 0
##$DC= 1
##$DFILT= <>
##$DTYPP= 0
##$ERETIC= no
##$F1P= 230.433197021484
##$F2P= -30.4333002913896
##$FCOR= 0.5
##$FTSIZE= 0
##$FT_mod= 0
##$GAMMA= 1
##$GB= 0
##$INTBC= 1
##$INTSCL= 1
##$ISEN= 128
##$LB= 0
##$LEV0= 0
##$LPBIN= 0
##$MAXI= 10000
##$MC2= 0
##$MEAN= 0
##$ME_mod= 2
##$MI= 0
##$MddCEXP= yes
##$MddCT_SP= no
##$MddF180= no
##$MddLAMBDA= 0
##$MddMEMORY= 0
##$MddMERGE= 0
##$MddNCOMP= 0
##$MddNITER= 0
##$MddNOISE= 0
##$MddPHASE= 0
##$MddSEED= 0
##$MddSRSIZE= 0
##$Mdd_CsALG= 0
##$Mdd_CsLAMBDA= 1
##$Mdd_CsNITER= 0
##$Mdd_CsNORM= 0
##$Mdd_CsVE= yes
##$Mdd_CsZF= 0
##$Mdd_LrLAMBDA= 0
##$Mdd_LrNITER= 0
##$Mdd_LrRANK= 0
##$Mdd_LrZF= 0
##$Mdd_mod= 0
##$NCOEF= 32
##$NC_proc= 0
##$NLEV= 0
##$NOISF1= 0
##$NOISF2= 0
##$NSP= 0
##$NTH_PI= 0
##$NZP= 0
##$OFFSET= 1.126513e+011
##$PC= 4
##$PHC0= 0
##$PHC1= 0
##$PH_mod= 2
##$PKNL= no
##$PPARMOD= 0
##$PPDIAG= 0
##$PPIPTYP= 0
##$PPMPNUM= 2147483647
##$PPRESOL= 1
##$PSCAL= 1
##$PSIGN= 0
##$PYNMP= <>
##$RDF1= 0
##$RDF2= 0
##$RDFWHM= 0
##$RDINT= 0
##$RDPOS= 0
##$REVERSE= no
##$SF= 150.92041004
##$SI= 1024
##$SIGF1= 0
##$SIGF2= 0
##$SINO= 0
##$SIOLD= 1024
##$SPECTYP= <>
##$SREF_mod= 1
##$SREGLST= <>
##$SSB= 0
##$STSI= 0
##$STSR= 0
##$SW_p= 33205.81045782
##$SYMM= 0
##$S_DEV= 0
##$TDeff= 0
##$TDoff= 0
##$TI= <>
##$TILT= no
##$TM1= 0
##$TM2= 0
##$TOPLEV= 0
##$USERP1= <>
##$USERP2= <>
##$USERP3= <>
##$USERP4= <>
##$USERP5= <>
##$WDW= 3
##$XDIM= 0
##$YMAX_p= 0
##$YMIN_p= 0
##END=
