# Supplementary material for: Guaianolide Sesquiterpenes With Significant Antiproliferative Activities From the Leaves of Artemisia argyi
Source: Front Chem. 2021 Jun 24;9:698700. doi: 10.3389/fchem.2021.698700 (PMC8263895; doi:10.3389/fchem.2021.698700)
Supplement: Supplementary file 1 [file DataSheet3.ZIP › compound2/5/pdata/99/auditp.txt]

##TITLE= Audit trail, TopSpin 3.6.0
##JCAMPDX= 5.01
##ORIGIN= Bruker BioSpin GmbH
##OWNER= root
$$ D:\data\Team-MENG Dali/Y43/5/pdata/99/auditp.txt
##AUDIT TRAIL=  $$ (NUMBER, WHEN, WHO, WHERE, PROCESS, VERSION, WHAT)
(   1,<2020-07-31 02:18:16.223 +0800>,<root>,<CZC83082RX>,<mvrow>,<TopSpin 3.6.0>,
      <rvpp from
       1 5 "Y43" "D:\data\Team-MENG Dali"
       data hash MD5: 1K
       C7 32 20 B8 9C D7 A1 C9 69 6A 86 36 B1 CA DB 16>)
##END=

$$ hash MD5
$$ 5B 03 9F 96 37 66 9A F3 66 AB AA B9 D9 51 B4 5B
