# Supplementary material for: Guaianolide Sesquiterpenes With Significant Antiproliferative Activities From the Leaves of Artemisia argyi
Source: Front Chem. 2021 Jun 24;9:698700. doi: 10.3389/fchem.2021.698700 (PMC8263895; doi:10.3389/fchem.2021.698700)
Supplement: Supplementary file 1 [file DataSheet3.ZIP › compound2/7/audita.txt]

##TITLE= Audit trail, TopSpin 3.6.0
##JCAMPDX= 5.01
##ORIGIN= Bruker BioSpin GmbH
##OWNER= root
$$ D:/data/Team-MENG Dali/Y43/7/audita.txt
##AUDIT TRAIL=  $$ (NUMBER, WHEN, WHO, WHERE, PROCESS, VERSION, WHAT)
(   1,<2020-07-31 04:02:45.609 +0800>,<root>,<CZC83082RX>,<go4>,<TopSpin 3.6.0>,
      <created by zg
	started at 2020-07-31 02:18:47.318 +0800,
	POWCHK enabled, PULCHK disabled,
       configuration hash MD5:
       80 1A 3C DD A3 CD F1 32 63 37 DD 49 9E BC 12 6B
       data hash MD5: 2K * 256
       27 3D 9C 92 1A 9B CA 22 9E 10 BF 71 6A 0C A5 14>)
(   2,<2020-07-31 04:02:45.670 +0800>,<root>,<CZC83082RX>,<audit>,<TopSpin 3.6.0>,
      <user comment:
       ICON-NMR User ID: L_using
       data hash MD5: 2K * 256
       27 3D 9C 92 1A 9B CA 22 9E 10 BF 71 6A 0C A5 14>)
##END=

$$ hash MD5
$$ F0 D6 B0 FD 41 F1 48 26 68 E2 20 D6 FD 1B 33 DF
