# Supplementary material for: Guaianolide Sesquiterpenes With Significant Antiproliferative Activities From the Leaves of Artemisia argyi
Source: Front Chem. 2021 Jun 24;9:698700. doi: 10.3389/fchem.2021.698700 (PMC8263895; doi:10.3389/fchem.2021.698700)
Supplement: Supplementary file 1 [file DataSheet3.ZIP › compound2/7/format.ased]

#*******************************************************************
#
# $Source: /sc/CvsTree/sc/gen/src/form/ased_acqu.form,v $
#
# Copyright (c) 1995 - 2008
# BRUKER BioSpin GmbH
# D-76287 Rheinstetten, Germany
#
# All Rights Reserved
#
#
# $Id: ased_acqu.form,v 1.27.2.3 2014/05/05 13:10:49 nipo Exp $
#*******************************************************************
EDIT_PAR COMMAND FILE

DI_MODE         LONG
ED_ENTRY        ACQU
ORDER           FILE


HEADER		"====== General ======"
NAME		PULPROG
END
NAME		TD
END
NAME		SW
END
T_NAME		SWH
		TYPE	R32
		CLASS	ACQU
		SUBRANGE 0.0 1e38
		REL	"SWH=SW*SFO1"
		INV_REL "SW=SWH/SFO1"
		UNIT	"Hz"
		FORMAT	"%14.2f Hz"
		TEXT	"sweep width"
END
T_NAME          AQ
		TYPE	R32
		CLASS	ACQU
		SUBRANGE 0.0 1e38
		REL	"AQ=aqcalc(SW,SFO1,TD,DIGTYP)"
		INV_REL	"TD=tdcalc(SW,SFO1,1.0e6*AQ,DIGTYP)"
		UNIT	"sec"
		FORMAT	"%14.7f sec"
                TEXT	"acquisition time"
END
NAME		RG
END
T_NAME          DW
		TYPE	R32
		CLASS	ACQU
		SUBRANGE 0.0 1e38
		REL	"DW=1/(2*SW*SFO1)"
		INV_REL	"SW=1000000/(2*(0.005+DW)*SFO1)"
		UNIT	"usec"
		FORMAT	"%14.3f usec"
		TEXT	"dwell time "
END
NAME		DE
		FORMAT	"%14.2f usec"
END
T_NAME		d0
		TYPE	R32
		SUBRANGE 0.0 1e8
		CLASS	ACQU
		REL	"d0=in0/2-p1*4/3.1416"
		INV_REL	"D[0]=d0"
		UNIT	"sec"
		TEXT		"incremented delay (2D)"
		FORMAT	"%14.8f sec"
		NONEDIT
END
T_NAME		D1
		TYPE	R32
		CLASS	ACQU
		SUBRANGE 0.0 1e38
		REL	"D1=D[1]"
		INV_REL	"D[1]=D1"
		UNIT	"sec"
		FORMAT	"%14.9f sec"
		TEXT		"relaxation delay; 1-5 * T1"
END
T_NAME		D8
		TYPE	R32
		CLASS	ACQU
		SUBRANGE 0.0 1e38
		REL	"D8=D[8]"
		INV_REL	"D[8]=D8"
		UNIT	"sec"
		FORMAT	"%14.9f sec"
		TEXT		"mixing time"
END
T_NAME		d11
		TYPE	R32
		SUBRANGE 0.0 1e8
		CLASS	ACQU
		REL	"d11=30m"
		INV_REL	"D[0]=d11"
		UNIT	"sec"
		TEXT	"d11=30m"
		FORMAT	"%14.8f sec"
		NONEDIT
END
T_NAME		d12
		TYPE	R32
		SUBRANGE 0.0 1e8
		CLASS	ACQU
		REL	"d12=20u"
		INV_REL	"D[0]=d12"
		UNIT	"sec"
		TEXT		"delay for power switching                           [20 usec]"
		FORMAT	"%14.8f sec"
		NONEDIT
END
T_NAME		D16
		TYPE	R32
		CLASS	ACQU
		SUBRANGE 0.0 1e38
		REL	"D16=D[16]"
		INV_REL	"D[16]=D16"
		UNIT	"sec"
		FORMAT	"%14.9f sec"
		TEXT		"delay for homospoil/gradient recovery"
END
NAME		DS
		TEXT		"16"
END
T_NAME		in0
		TYPE	R32
		SUBRANGE 0.0 1e8
		CLASS	ACQU
		REL	"in0=inf1"
		INV_REL	"D[0]=in0"
		UNIT	"sec"
		TEXT		"1/(1 * SW) = 2 * DW"
		FORMAT	"%14.8f sec"
		NONEDIT
END
T_NAME		INF1
		TYPE	R64
		CLASS	ACQU
		SUBRANGE 0.0 1e38
		REL	"INF1=INF[1]"
		INV_REL	"INF[1]=INF1"
		UNIT	"usec"
		FORMAT	"%14.2f usec"
		TEXT		"1/SW = 2 * DW"
		NONEDIT
END
NAME		NS
		TEXT		"2 * n"
END
T_NAME		TAU
		TYPE	R32
		SUBRANGE 0.0 1e8
		CLASS	ACQU
		REL	"TAU=d8*0.5-p16-d16"
		INV_REL	"D[0]=TAU"
		UNIT	"sec"
		TEXT	"TAU=d8*0.5-p16-d16"
		FORMAT	"%14.8f sec"
		NONEDIT
END
NAME		TDav	
		TEXT	"number of averages in nD"
END
HEADER		"======== CHANNEL f1 ========"
NAME		SFO1
		FORMAT	"%14.7f MHz"
		TEXT	"frequency of ch. 1"
END
NAME		O1
		FORMAT	"%14.2f Hz"
		TEXT	"frequency of ch. 1"
END
T_NAME		O1P
		TYPE	R64
		CLASS	ACQU
		SUBRANGE -1e38 1e38
		REL	"O1P=O1/BF1"
		INV_REL	"O1=O1P*BF1"
		UNIT	"ppm"
		FORMAT	"%14.3f ppm"
		TEXT	"frequency of ch. 1"
END
NAME		NUC1
		NONEDIT
		TEXT	"nucleus for channel 1"
END
T_NAME		P1
		TYPE	R32
		CLASS	ACQU
		SUBRANGE 0.0 1.0e10
		REL	"P1=P[1]"
		INV_REL	"P[1]=P1"
		UNIT	"usec"
		FORMAT	"%14.3f usec"
		TEXT		"f1 channel -  90 degree high power pulse"
END
T_NAME		p2
		TYPE	R32
		SUBRANGE -1e38 1e38
		CLASS	ACQU
		REL	"p2=p1*2"
		INV_REL	"D[0]=p2"
		UNIT	"usec"
		TEXT		"f1 channel - 180 degree high power pulse"
		FORMAT	"%14.2f usec"
		NONEDIT
END
T_NAME		P17
		TYPE	R32
		CLASS	ACQU
		SUBRANGE 0.0 1.0e10
		REL	"P17=P[17]"
		INV_REL	"P[17]=P17"
		UNIT	"usec"
		FORMAT	"%14.3f usec"
		TEXT		"f1 channel - trim pulse                             [2.5 msec]"
END
T_NAME		PLW1
		TYPE	R32
		CLASS	ACQU
		SUBRANGE 0 83.7
		REL	"PLW1=PLW[1]"
		INV_REL	"PLW[1]=PLW1"
		UNIT	"W"
		FORMAT	"%14.5g W"
		TEXT		"f1 channel - power level for pulse (default)"
END
T_NAME		PLdB1
		TYPE	R32
		CLASS	ACQU
		SUBRANGE -19.3273 1000
		REL	"if(PLW[1]>0)PLdB1=-10*log(PLW[1])/LN10;else PLdB1=1000;"
		INV_REL	"PLW[1]=0;if(PLdB1<1000)PLW[1]=pow(10.0,(-PLdB1)/10.0)"
		UNIT	"dB"
		FORMAT	"%14.2f dB"
		TEXT	"power PL1 in dB"
END
T_NAME		PLW10
		TYPE	R32
		CLASS	ACQU
		SUBRANGE 0 83.7
		REL	"PLW10=PLW[10]"
		INV_REL	"PLW[10]=PLW10"
		UNIT	"W"
		FORMAT	"%14.5g W"
		TEXT		"f1 channel - power level for TOCSY-spinlock"
END
T_NAME		PLdB10
		TYPE	R32
		CLASS	ACQU
		SUBRANGE -19.3273 1000
		REL	"if(PLW[10]>0)PLdB10=-10*log(PLW[10])/LN10;else PLdB10=1000;"
		INV_REL	"PLW[10]=0;if(PLdB10<1000)PLW[10]=pow(10.0,(-PLdB10)/10.0)"
		UNIT	"dB"
		FORMAT	"%14.2f dB"
		TEXT	"power PL10 in dB"
END
HEADER		"====== GRADIENT CHANNEL ====="
NAME		GPNAM[1]
		TEXT		"SMSQ10.100"
END
T_NAME		GPZ1
		TYPE	R32
		CLASS	ACQU
		SUBRANGE -100.0 100.0
		REL	"GPZ1=GPZ[1]"
		INV_REL	"GPZ[1]=GPZ1"
		UNIT	"%"
		FORMAT	"%14.2f %"
		TEXT		"40%"
END
T_NAME		P16
		TYPE	R32
		CLASS	ACQU
		SUBRANGE 0.0 1.0e10
		REL	"P16=P[16]"
		INV_REL	"P[16]=P16"
		UNIT	"usec"
		FORMAT	"%14.3f usec"
		TEXT		"homospoil/gradient pulse                            [1 msec]"
END
