# Supplementary material for: Guaianolide Sesquiterpenes With Significant Antiproliferative Activities From the Leaves of Artemisia argyi
Source: Front Chem. 2021 Jun 24;9:698700. doi: 10.3389/fchem.2021.698700 (PMC8263895; doi:10.3389/fchem.2021.698700)
Supplement: Supplementary file 1 [file DataSheet3.ZIP › compound2/7/pdata/1/auditp.txt]

##TITLE= Audit trail, TopSpin 3.6.0
##JCAMPDX= 5.01
##ORIGIN= Bruker BioSpin GmbH
##OWNER= root
$$ D:\data\Team-MENG Dali/Y43/7/pdata/1/auditp.txt
##AUDIT TRAIL=  $$ (NUMBER, WHEN, WHO, WHERE, PROCESS, VERSION, WHAT)
(   1,<2020-07-31 04:02:45.609 +0800>,<root>,<CZC83082RX>,<go4>,<TopSpin 3.6.0>,
      <created by zg
	started at 2020-07-31 02:18:47.318 +0800,
	POWCHK enabled, PULCHK disabled,
       configuration hash MD5:
       80 1A 3C DD A3 CD F1 32 63 37 DD 49 9E BC 12 6B
       data hash MD5: 2K * 256
       27 3D 9C 92 1A 9B CA 22 9E 10 BF 71 6A 0C A5 14>)
(   2,<2020-07-31 04:02:45.670 +0800>,<root>,<CZC83082RX>,<audit>,<TopSpin 3.6.0>,
      <user comment:
       ICON-NMR User ID: L_using
       data hash MD5: 2K * 256
       27 3D 9C 92 1A 9B CA 22 9E 10 BF 71 6A 0C A5 14>)
(   3,<2020-07-31 10:50:02.744 +0800>,<root>,<CZC83082RX>,<proc2d>,<TopSpin 3.6.0>,
      <Start of raw data processing
       xfb F2: SI = 1K WDW = 4 SSB = 2 FT_mod = 6 PKNL = 1 PHC0 = 35.12346 PHC1 = -34.32727 F1: SI = 1K WDW = 4 SSB = 2 FT_mod = 4 FCOR = 1 PHC0 = 87.46015 PHC1 = -178.4688
       data hash MD5: 1K * 1K
       96 76 17 EA 27 3A C3 BE 5F 0B 6B 1A D0 6B 7F C0>)
(   4,<2020-07-31 10:50:16.403 +0800>,<root>,<CZC83082RX>,<proc2d>,<TopSpin 3.6.0>,
      <abs1 F1: ABSG = 5 ABSF1 = 8.006344 ABSF2 = -2.006344
       data hash MD5: 1K * 1K
       AA 2C 1E EC 06 64 48 19 26 8E 58 29 7E 60 E6 20>)
(   5,<2020-07-31 10:50:18.070 +0800>,<root>,<CZC83082RX>,<proc2d>,<TopSpin 3.6.0>,
      <abs2 F2: ABSG = 5 ABSF1 = 8.006344 ABSF2 = -2.006344
       data hash MD5: 1K * 1K
       EA 26 67 42 12 86 58 C1 17 33 7B CB 97 93 F8 59>)
(   6,<2020-07-31 10:50:53.131 +0800>,<root>,<CZC83082RX>,<proc2d>,<TopSpin 3.6.0>,
      <sub2 999 7 "Y43" "D:/data/Team-MENG Dali"
       data hash MD5: 1K * 1K
       7E 2D D0 67 06 C3 40 E0 9C 39 FC 39 90 0A 9E 19>)
(   7,<2020-07-31 10:51:03.759 +0800>,<root>,<CZC83082RX>,<proc2d>,<TopSpin 3.6.0>,
      <sub2 999 7 "Y43" "D:/data/Team-MENG Dali"
       data hash MD5: 1K * 1K
       21 F3 D1 DA 71 F7 F1 B9 5C C7 D4 2B 94 6C 2C 0E>)
(   8,<2020-07-31 10:51:57.620 +0800>,<root>,<CZC83082RX>,<proc2d>,<TopSpin 3.6.0>,
      <sub2 999 7 "Y43" "D:/data/Team-MENG Dali"
       data hash MD5: 1K * 1K
       75 61 D6 1E 4C 2C CE 0C 92 AA 63 B2 02 E2 76 51>)
(   9,<2020-07-31 10:52:11.678 +0800>,<root>,<CZC83082RX>,<proc2d>,<TopSpin 3.6.0>,
      <sub2 999 7 "Y43" "D:/data/Team-MENG Dali"
       data hash MD5: 1K * 1K
       D8 9C 45 F8 6A 0E 06 FA 1A 11 A8 4E 14 EE 59 92>)
##END=

$$ hash MD5
$$ 37 DD 20 42 52 E8 5A D9 7B F2 6B 4B B1 E0 8D 02
