# Supplementary material for: Guaianolide Sesquiterpenes With Significant Antiproliferative Activities From the Leaves of Artemisia argyi
Source: Front Chem. 2021 Jun 24;9:698700. doi: 10.3389/fchem.2021.698700 (PMC8263895; doi:10.3389/fchem.2021.698700)
Supplement: Supplementary file 1 [file DataSheet3.ZIP › compound2/7/pdata/1/clevels]

##TITLE= Parameter file, TopSpin 3.6.0
##JCAMPDX= 5.0
##DATATYPE= Parameter Values
##NPOINTS= 3	$$ modification sequence number
##ORIGIN= Bruker BioSpin GmbH
##OWNER= root
$$ 2020-07-31 10:50:13.432 +0800  root@CZC83082RX
$$ D:\data\Team-MENG Dali/Y43/7/pdata/1/clevels
$$ process C:\Bruker\TopSpin3.6.0\prog\au\bin\clev.exe
##$LEVELS= (0..255)
-128313289.658283 -92846127.2303376 -67182466.9496777 -48612516.214567
-35175498.013219 -25452615.0223675 -18417240.6381678 -13326518.8046926
-9642926.8065149 -6977518.94238586 -5048858.25312505 -3653299.95814137
-2643488.86718987 -1912800.33696219 -1384081.91329821 -1001506.90362258
-724679.708886265 -524370.504658437 -379428.901877668 -274550.704704242
-198661.960331896 -143749.674674581 -104015.730714252 -75264.6728454327
-54460.7141595926 -39407.1916430689 -28514.6233786586 -20632.8772116333
-14929.7297873118 -10802.9931664824 -7816.93058197532 -5656.24755859375
5656.24755859375 7816.93058197532 10802.9931664824 14929.7297873118 20632.8772116333
28514.6233786586 39407.1916430689 54460.7141595926 75264.6728454327 104015.730714252
143749.674674581 198661.960331896 274550.704704242 379428.901877668 524370.504658437
724679.708886265 1001506.90362258 1384081.91329821 1912800.33696219 2643488.86718987
3653299.95814137 5048858.25312505 6977518.94238586 9642926.8065149 13326518.8046926
18417240.6381678 25452615.0223675 35175498.013219 48612516.214567 67182466.9496777
92846127.2303376 128313289.658283 0 0 0 0 0 0 0 0 0 0 0 0 0 0 0 0 0 0 0
0 0 0 0 0 0 0 0 0 0 0 0 0 0 0 0 0 0 0 0 0 0 0 0 0 0 0 0 0 0 0 0 0 0 0 0
0 0 0 0 0 0 0 0 0 0 0 0 0 0 0 0 0 0 0 0 0 0 0 0 0 0 0 0 0 0 0 0 0 0 0 0
0 0 0 0 0 0 0 0 0 0 0 0 0 0 0 0 0 0 0 0 0 0 0 0 0 0 0 0 0 0 0 0 0 0 0 0
0 0 0 0 0 0 0 0 0 0 0 0 0 0 0 0 0 0 0 0 0 0 0 0 0 0 0 0 0 0 0 0 0 0 0 0
0 0 0 0 0 0 0 0 0 0 0 0 0 0 0 0 0 0 0 0 0 0 0 0 0 0 0 0 0
##$LEVSIGN= 0
##$MAXLEV= 32
##$METHOD= 0
##$NEGBASE= -5656.24755859375
##$NEGINCR= 1.38199937343597
##$POSBASE= 5656.24755859375
##$POSINCR= 1.38199937343597
##END=
