# Supplementary material for: Guaianolide Sesquiterpenes With Significant Antiproliferative Activities From the Leaves of Artemisia argyi
Source: Front Chem. 2021 Jun 24;9:698700. doi: 10.3389/fchem.2021.698700 (PMC8263895; doi:10.3389/fchem.2021.698700)
Supplement: Supplementary file 1 [file DataSheet3.ZIP › compound2/7/pdata/1/parm.txt]

Current Data Parameters
NAME                Y43              
EXPNO                 7              
PROCNO                1              

F2 - Acquisition Parameters
Date_          20200731              
Time               2.20 h            
INSTRUM           spect              
PROBHD   Z150290_0006 (              
PULPROG     noesygpphpp              
TD                 2048              
SOLVENT            DMSO              
NS                    8              
DS                   16              
SWH            6009.615 Hz           
FIDRES         5.868765 Hz           
AQ            0.1703936 sec          
RG                60.93              
DW               83.200 usec         
DE                10.00 usec         
TE                298.0 K            
D0           0.00007047 sec          
D1           2.00000000 sec          
D8           0.80000001 sec          
D11          0.03000000 sec          
D12          0.00002000 sec          
D16          0.00020000 sec          
IN0          0.00016640 sec          
TDav                  1              
SFO1        600.2018006 MHz          
NUC1                 1H              
P1                10.00 usec         
P2                20.00 usec         
P17             2500.00 usec         
PLW1        17.23500061 W            
PLW10        2.75760007 W            
GPNAM[1]     SMSQ10.100              
GPZ1              40.00 %            
P16             1000.00 usec         

F1 - Acquisition parameters
TD                  256              
SFO1           600.2018 MHz          
FIDRES        46.950119 Hz           
SW               10.013 ppm          
FnMODE      States-TPPI              

F2 - Processing parameters
SI                 1024              
SF          600.2000000 MHz          
WDW               QSINE              
SSB                   2              
LB       0 Hz           
GB       0              
PC                 1.00              

F1 - Processing parameters
SI                 1024              
MC2         States-TPPI              
SF          600.2000000 MHz          
WDW               QSINE              
SSB                   2              
LB       0 Hz           
GB       0              
