# Supplementary material for: Guaianolide Sesquiterpenes With Significant Antiproliferative Activities From the Leaves of Artemisia argyi
Source: Front Chem. 2021 Jun 24;9:698700. doi: 10.3389/fchem.2021.698700 (PMC8263895; doi:10.3389/fchem.2021.698700)
Supplement: Supplementary file 1 [file DataSheet3.ZIP › compound2/7/pdata/999/auditp.txt]

##TITLE= Audit trail, TopSpin 3.6.0
##JCAMPDX= 5.01
##ORIGIN= Bruker BioSpin GmbH
##OWNER= root
$$ D:\data\Team-MENG Dali/Y43/7/pdata/999/auditp.txt
##AUDIT TRAIL=  $$ (NUMBER, WHEN, WHO, WHERE, PROCESS, VERSION, WHAT)
(   1,<2020-07-31 10:52:05.606 +0800>,<root>,<CZC83082RX>,<mvrow>,<TopSpin 3.6.0>,
      <f2projn 6 165 from
       1 7 "Y43" "D:\data\Team-MENG Dali"
       data hash MD5: 1K
       A4 BE 16 AA BF B9 B7 31 E8 71 36 88 A8 68 9A 19>)
##END=

$$ hash MD5
$$ 65 9A F0 4E 15 71 76 6B 81 2F 23 28 05 0F CA 3E
