# Supplementary material for: Guaianolide Sesquiterpenes With Significant Antiproliferative Activities From the Leaves of Artemisia argyi
Source: Front Chem. 2021 Jun 24;9:698700. doi: 10.3389/fchem.2021.698700 (PMC8263895; doi:10.3389/fchem.2021.698700)
Supplement: Supplementary file 1 [file DataSheet3.ZIP › compound2/CD.bka]

BIO-KINE ASCII FILE
_COMMENT	Savitzky-Golay Smooth of sav-golay
_COMMENT	Window Points=15
_COMMENT	Polynomial Order=3
_COMMENT	Derivative=0
_UNITX	nm
_UNITY	MilliDegree
_DELTAX	0
_DATA
190	23.4668
191	15.4902
192	9.31214
193	4.7353
194	1.56244
195	-0.40368
196	-1.3603
197	-1.50466
198	-1.09356
199	-0.318634
200	0.636729
201	1.61389
202	2.48486
203	3.15685
204	3.57478
205	3.72126
206	3.60474
207	3.25819
208	2.73108
209	2.08153
210	1.36882
211	0.647115
212	-0.0389839
213	-0.656612
214	-1.1858
215	-1.61856
216	-1.95677
217	-2.20934
218	-2.38914
219	-2.51027
220	-2.58584
221	-2.62652
222	-2.63987
223	-2.63037
224	-2.60001
225	-2.54911
226	-2.47722
227	-2.38396
228	-2.26965
229	-2.13561
230	-1.98427
231	-1.81907
232	-1.64415
233	-1.46413
234	-1.28372
235	-1.10754
236	-0.939837
237	-0.78438
238	-0.644304
239	-0.522038
240	-0.419248
241	-0.336789
242	-0.274694
243	-0.232172
244	-0.207658
245	-0.198893
246	-0.203065
247	-0.216981
248	-0.237272
249	-0.260614
250	-0.28394
251	-0.304637
252	-0.320715
253	-0.330925
254	-0.33483
255	-0.332808
256	-0.326
257	-0.316187
258	-0.305615
259	-0.296774
260	-0.292151
261	-0.293967
262	-0.303923
263	-0.322991
264	-0.351258
265	-0.387855
266	-0.430985
267	-0.478051
268	-0.525877
269	-0.571002
270	-0.610017
271	-0.639912
272	-0.65838
273	-0.664052
274	-0.656632
275	-0.63691
276	-0.606653
277	-0.568391
278	-0.525121
279	-0.479971
280	-0.435879
281	-0.395303
282	-0.360024
283	-0.331045
284	-0.308585
285	-0.292179
286	-0.280836
287	-0.273244
288	-0.267986
289	-0.263724
290	-0.259354
291	-0.254089
292	-0.247493
293	-0.239472
294	-0.230227
295	-0.220189
296	-0.209954
297	-0.200215
298	-0.19171
299	-0.185164
300	-0.181243
301	-0.180501
302	-0.183332
303	-0.189909
304	-0.200141
305	-0.213643
306	-0.229736
307	-0.247485
308	-0.26578
309	-0.283447
310	-0.299386
311	-0.3127
312	-0.322813
313	-0.329535
314	-0.333072
315	-0.333972
316	-0.333012
317	-0.331044
318	-0.32883
319	-0.326887
320	-0.325394
321	-0.324145
322	-0.322597
323	-0.319979
324	-0.315453
325	-0.308309
326	-0.298143
327	-0.284995
328	-0.269419
329	-0.252471
330	-0.235612
331	-0.220536
332	-0.208966
333	-0.202424
334	-0.202035
335	-0.208376
336	-0.221394
337	-0.240412
338	-0.264203
339	-0.291132
340	-0.319334
341	-0.346901
342	-0.372054
343	-0.393285
344	-0.409443
345	-0.419783
346	-0.423956
347	-0.421975
348	-0.414158
349	-0.401061
350	-0.383422
351	-0.362106
352	-0.338079
353	-0.312373
354	-0.286065
355	-0.260243
356	-0.235964
357	-0.214196
358	-0.195753
359	-0.181233
360	-0.17095
361	-0.164903
362	-0.162758
363	-0.163876
364	-0.167371
365	-0.17221
366	-0.177328
367	-0.18176
368	-0.184754
369	-0.185871
370	-0.185042
371	-0.182586
372	-0.179173
373	-0.175746
374	-0.173404
375	-0.173255
376	-0.176257
377	-0.183069
378	-0.193912
379	-0.208478
380	-0.225873
381	-0.244644
382	-0.262833
383	-0.278107
384	-0.287959
385	-0.289962
386	-0.282042
387	-0.262773
388	-0.231438
389	-0.188526
390	-0.135784
391	-0.0761766
392	-0.0137636
393	0.046475
394	0.0992032
395	0.136615
396	0.153124
397	0.143142
398	0.101084
399	0.0213628
400	-0.101609
