# Supplementary material for: Guaianolide Sesquiterpenes With Significant Antiproliferative Activities From the Leaves of Artemisia argyi
Source: Front Chem. 2021 Jun 24;9:698700. doi: 10.3389/fchem.2021.698700 (PMC8263895; doi:10.3389/fchem.2021.698700)
Supplement: Supplementary file 3 [file DataSheet4.ZIP › compound3/3/pdata/1/auditp.txt]

##TITLE= Audit trail, TopSpin 3.6.0
##JCAMPDX= 5.01
##ORIGIN= Bruker BioSpin GmbH
##OWNER= root
$$ D:/data/Team-MENG Dali/Y36/3/pdata/1/auditp.txt
##AUDIT TRAIL=  $$ (NUMBER, WHEN, WHO, WHERE, PROCESS, VERSION, WHAT)
(   1,<2020-07-29 03:25:45.463 +0800>,<root>,<CZC83082RX>,<go4>,<TopSpin 3.6.0>,
      <created by zg
	started at 2020-07-29 03:25:27.837 +0800,
	POWCHK enabled, PULCHK disabled,
       configuration hash MD5:
       A6 89 F1 DB E0 07 61 64 7F 11 C3 47 BE 18 0D 11
       data hash MD5: 64K
       71 0D 2B 67 91 42 B8 AC 37 4C F5 CD D0 85 29 07>)
(   2,<2020-07-29 03:25:45.515 +0800>,<root>,<CZC83082RX>,<audit>,<TopSpin 3.6.0>,
      <user comment:
       ICON-NMR User ID: L_using
       data hash MD5: 64K
       71 0D 2B 67 91 42 B8 AC 37 4C F5 CD D0 85 29 07>)
(   3,<2020-07-29 03:25:45.869 +0800>,<root>,<CZC83082RX>,<proc1d>,<TopSpin 3.6.0>,
      <Start of raw data processing
       ef LB = 0.3 FT_mod = 6 PKNL = 1 SI = 64K 
       data hash MD5: 64K
       FD 78 18 41 83 B9 18 42 F6 B3 5A 2E FC D0 79 01>)
(   4,<2020-07-29 03:25:46.125 +0800>,<root>,<CZC83082RX>,<proc1d>,<TopSpin 3.6.0>,
      <apk 
       data hash MD5: 64K
       86 6D E6 D3 6B 9A 21 53 D3 6D 84 E3 21 72 C6 B2>)
(   5,<2020-07-29 03:25:46.220 +0800>,<root>,<CZC83082RX>,<proc1d>,<TopSpin 3.6.0>,
      <abs ABSG = 5 
       data hash MD5: 64K
       7E FA 1B B7 01 2C D6 F1 21 2C 06 48 C8 76 6A D9>)
##END=

$$ hash MD5
$$ BE FD 8C D1 81 03 B3 FF 78 43 DD 33 44 3E A6 B0
