# Supplementary material for: Guaianolide Sesquiterpenes With Significant Antiproliferative Activities From the Leaves of Artemisia argyi
Source: Front Chem. 2021 Jun 24;9:698700. doi: 10.3389/fchem.2021.698700 (PMC8263895; doi:10.3389/fchem.2021.698700)
Supplement: Supplementary file 3 [file DataSheet4.ZIP › compound3/3/pdata/1/intrng]

P 0
6.299286   6.100976
6.100670   5.871498
5.655465   5.480989
5.480683   5.298873
5.298568   5.012561
4.524577   4.132845
4.132539   3.888089
3.887783   3.132432
3.132126   2.851314
2.836647   2.531084
2.530778   2.275327
2.091684   1.735092
1.465891   1.187523
1.187218   0.983101
0.982796   0.736512
