# Supplementary material for: Guaianolide Sesquiterpenes With Significant Antiproliferative Activities From the Leaves of Artemisia argyi
Source: Front Chem. 2021 Jun 24;9:698700. doi: 10.3389/fchem.2021.698700 (PMC8263895; doi:10.3389/fchem.2021.698700)
Supplement: Supplementary file 3 [file DataSheet4.ZIP › compound3/3/pdata/1/peaklist.xml]

<?xml version="1.0" encoding="UTF-8"?>
<PeakList>
  <PeakList1D>
    <PeakList1DHeader creator="root" date="2020-07-29T03:25:46.274+08:00" expNo="3" name="Y36" owner="" procNo="1" source="D:/data/Team-MENG Dali">
      <PeakPickDetails>F1=16.184860ppm, F2=-3.840516ppm, MI=0.10cm, MAXI=10000.00cm, PC=1.000
      </PeakPickDetails>
    </PeakList1DHeader>
    <Peak1D F1="8.133782" intensity="2.367412e-001" type="0"/>
    <Peak1D F1="7.172653" intensity="3.193243e-001" type="0"/>
    <Peak1D F1="7.087439" intensity="3.473318e-001" type="0"/>
    <Peak1D F1="7.002283" intensity="3.275037e-001" type="0"/>
    <Peak1D F1="6.196071" intensity="4.300660e-001" type="0"/>
    <Peak1D F1="6.193675" intensity="4.379663e-001" type="0"/>
    <Peak1D F1="6.183991" intensity="1.382064e+000" type="0"/>
    <Peak1D F1="6.181558" intensity="1.351273e+000" type="0"/>
    <Peak1D F1="6.171931" intensity="1.399121e+000" type="0"/>
    <Peak1D F1="6.169459" intensity="1.331705e+000" type="0"/>
    <Peak1D F1="6.159859" intensity="4.518812e-001" type="0"/>
    <Peak1D F1="6.157452" intensity="3.987615e-001" type="0"/>
    <Peak1D F1="6.044481" intensity="5.460103e-001" type="0"/>
    <Peak1D F1="6.038857" intensity="5.464398e-001" type="0"/>
    <Peak1D F1="5.998548" intensity="4.804407e-001" type="0"/>
    <Peak1D F1="5.992896" intensity="6.100857e-001" type="0"/>
    <Peak1D F1="5.986944" intensity="3.013991e+000" type="0"/>
    <Peak1D F1="5.981200" intensity="2.997348e+000" type="0"/>
    <Peak1D F1="5.966433" intensity="1.211477e-001" type="0"/>
    <Peak1D F1="5.868756" intensity="2.085766e-001" type="0"/>
    <Peak1D F1="5.864217" intensity="3.988183e-001" type="0"/>
    <Peak1D F1="5.859844" intensity="2.207126e-001" type="0"/>
    <Peak1D F1="5.660178" intensity="5.054542e-001" type="0"/>
    <Peak1D F1="5.655494" intensity="5.424036e-001" type="0"/>
    <Peak1D F1="5.648049" intensity="1.479887e-001" type="0"/>
    <Peak1D F1="5.548759" intensity="2.042459e+000" type="0"/>
    <Peak1D F1="5.545404" intensity="3.250839e+000" type="0"/>
    <Peak1D F1="5.542059" intensity="1.957123e+000" type="0"/>
    <Peak1D F1="5.423006" intensity="3.815118e-001" type="0"/>
    <Peak1D F1="5.417924" intensity="4.103477e-001" type="0"/>
    <Peak1D F1="5.403082" intensity="2.934402e+000" type="0"/>
    <Peak1D F1="5.398056" intensity="2.942413e+000" type="0"/>
    <Peak1D F1="5.365404" intensity="1.016906e-001" type="0"/>
    <Peak1D F1="5.360523" intensity="1.143227e-001" type="0"/>
    <Peak1D F1="5.204764" intensity="1.736838e-001" type="0"/>
    <Peak1D F1="5.192362" intensity="7.617289e-001" type="0"/>
    <Peak1D F1="5.181085" intensity="1.132111e-001" type="0"/>
    <Peak1D F1="5.146733" intensity="6.836564e-001" type="0"/>
    <Peak1D F1="5.141564" intensity="9.264503e-001" type="0"/>
    <Peak1D F1="5.137720" intensity="7.871273e-001" type="0"/>
    <Peak1D F1="5.132156" intensity="9.026551e-001" type="0"/>
    <Peak1D F1="5.125102" intensity="9.983400e-001" type="0"/>
    <Peak1D F1="5.121325" intensity="7.936180e-001" type="0"/>
    <Peak1D F1="5.116083" intensity="7.246903e-001" type="0"/>
    <Peak1D F1="5.010157" intensity="7.536213e-001" type="0"/>
    <Peak1D F1="4.876184" intensity="1.250337e-001" type="0"/>
    <Peak1D F1="4.867160" intensity="1.611482e-001" type="0"/>
    <Peak1D F1="4.860786" intensity="1.994002e-001" type="0"/>
    <Peak1D F1="4.850228" intensity="2.121253e-001" type="0"/>
    <Peak1D F1="4.843778" intensity="1.725066e-001" type="0"/>
    <Peak1D F1="4.834915" intensity="1.449960e-001" type="0"/>
    <Peak1D F1="4.470782" intensity="1.079885e-001" type="0"/>
    <Peak1D F1="4.423775" intensity="2.032377e-001" type="0"/>
    <Peak1D F1="4.407514" intensity="2.508571e-001" type="0"/>
    <Peak1D F1="4.404870" intensity="2.520200e-001" type="0"/>
    <Peak1D F1="4.392481" intensity="1.521660e+000" type="0"/>
    <Peak1D F1="4.376758" intensity="1.830059e+000" type="0"/>
    <Peak1D F1="4.373834" intensity="1.748154e+000" type="0"/>
    <Peak1D F1="4.358082" intensity="1.667060e+000" type="0"/>
    <Peak1D F1="4.289976" intensity="2.223372e+000" type="0"/>
    <Peak1D F1="4.287042" intensity="3.722051e+000" type="0"/>
    <Peak1D F1="4.284064" intensity="2.164279e+000" type="0"/>
    <Peak1D F1="4.234885" intensity="2.979857e-001" type="0"/>
    <Peak1D F1="4.220539" intensity="3.224194e-001" type="0"/>
    <Peak1D F1="4.215574" intensity="3.293009e-001" type="0"/>
    <Peak1D F1="4.201211" intensity="3.207671e-001" type="0"/>
    <Peak1D F1="4.136310" intensity="1.102286e-001" type="0"/>
    <Peak1D F1="4.120320" intensity="1.030425e-001" type="0"/>
    <Peak1D F1="4.112628" intensity="1.025638e-001" type="0"/>
    <Peak1D F1="4.064116" intensity="3.110006e-001" type="0"/>
    <Peak1D F1="4.052489" intensity="3.306186e-001" type="0"/>
    <Peak1D F1="4.046598" intensity="3.425519e-001" type="0"/>
    <Peak1D F1="4.034939" intensity="3.129969e-001" type="0"/>
    <Peak1D F1="4.031964" intensity="2.132787e-001" type="0"/>
    <Peak1D F1="4.003530" intensity="1.971756e-001" type="0"/>
    <Peak1D F1="3.992042" intensity="1.208061e-001" type="0"/>
    <Peak1D F1="3.975898" intensity="4.498059e-001" type="0"/>
    <Peak1D F1="3.970667" intensity="7.791241e-001" type="0"/>
    <Peak1D F1="3.965055" intensity="5.443307e-001" type="0"/>
    <Peak1D F1="3.960105" intensity="7.896919e-001" type="0"/>
    <Peak1D F1="3.954618" intensity="1.356460e+000" type="0"/>
    <Peak1D F1="3.949206" intensity="7.980005e-001" type="0"/>
    <Peak1D F1="3.944003" intensity="5.223389e-001" type="0"/>
    <Peak1D F1="3.938521" intensity="7.574762e-001" type="0"/>
    <Peak1D F1="3.933100" intensity="4.397712e-001" type="0"/>
    <Peak1D F1="3.918021" intensity="1.506902e-001" type="0"/>
    <Peak1D F1="3.906466" intensity="1.470812e-001" type="0"/>
    <Peak1D F1="3.895283" intensity="1.515470e-001" type="0"/>
    <Peak1D F1="3.835171" intensity="2.080972e-001" type="0"/>
    <Peak1D F1="3.760150" intensity="6.149131e-001" type="0"/>
    <Peak1D F1="3.757092" intensity="6.097570e-001" type="0"/>
    <Peak1D F1="3.755577" intensity="6.145398e-001" type="0"/>
    <Peak1D F1="3.721190" intensity="4.655517e-001" type="0"/>
    <Peak1D F1="3.694542" intensity="5.749693e-001" type="0"/>
    <Peak1D F1="3.689970" intensity="6.002577e-001" type="0"/>
    <Peak1D F1="3.494006" intensity="1.500000e+001" type="0"/>
    <Peak1D F1="3.360853" intensity="1.335387e+000" type="0"/>
    <Peak1D F1="3.355923" intensity="1.348119e+000" type="0"/>
    <Peak1D F1="3.296422" intensity="6.308818e-001" type="0"/>
    <Peak1D F1="3.294271" intensity="6.019660e-001" type="0"/>
    <Peak1D F1="3.286718" intensity="5.655923e-001" type="0"/>
    <Peak1D F1="3.268790" intensity="4.747638e-001" type="0"/>
    <Peak1D F1="3.249705" intensity="4.494893e-001" type="0"/>
    <Peak1D F1="3.244087" intensity="4.776760e-001" type="0"/>
    <Peak1D F1="3.229368" intensity="4.852393e-001" type="0"/>
    <Peak1D F1="3.212409" intensity="4.246746e-001" type="0"/>
    <Peak1D F1="3.168028" intensity="1.341369e+000" type="0"/>
    <Peak1D F1="3.097724" intensity="1.377797e-001" type="0"/>
    <Peak1D F1="3.047319" intensity="1.023623e-001" type="0"/>
    <Peak1D F1="3.033499" intensity="2.241820e-001" type="0"/>
    <Peak1D F1="3.014287" intensity="2.067171e-001" type="0"/>
    <Peak1D F1="2.986299" intensity="9.454919e-001" type="0"/>
    <Peak1D F1="2.983005" intensity="1.529719e+000" type="0"/>
    <Peak1D F1="2.979852" intensity="9.663109e-001" type="0"/>
    <Peak1D F1="2.967605" intensity="1.012589e+000" type="0"/>
    <Peak1D F1="2.964328" intensity="1.550005e+000" type="0"/>
    <Peak1D F1="2.961079" intensity="9.423438e-001" type="0"/>
    <Peak1D F1="2.735435" intensity="1.372187e-001" type="0"/>
    <Peak1D F1="2.721252" intensity="1.521881e-001" type="0"/>
    <Peak1D F1="2.715207" intensity="1.808510e-001" type="0"/>
    <Peak1D F1="2.700252" intensity="1.780681e-001" type="0"/>
    <Peak1D F1="2.654724" intensity="2.918640e-001" type="0"/>
    <Peak1D F1="2.643088" intensity="3.850524e-001" type="0"/>
    <Peak1D F1="2.631500" intensity="2.571369e-001" type="0"/>
    <Peak1D F1="2.617517" intensity="2.945175e-001" type="0"/>
    <Peak1D F1="2.614545" intensity="4.229309e-001" type="0"/>
    <Peak1D F1="2.611609" intensity="2.957036e-001" type="0"/>
    <Peak1D F1="2.608361" intensity="1.198729e-001" type="0"/>
    <Peak1D F1="2.541899" intensity="1.311409e+001" type="0"/>
    <Peak1D F1="2.523564" intensity="4.561452e-001" type="0"/>
    <Peak1D F1="2.520501" intensity="6.717888e-001" type="0"/>
    <Peak1D F1="2.517354" intensity="7.537925e-001" type="0"/>
    <Peak1D F1="2.508518" intensity="2.971451e+001" type="0"/>
    <Peak1D F1="2.505553" intensity="6.428563e+001" type="0"/>
    <Peak1D F1="2.502529" intensity="8.949053e+001" type="0"/>
    <Peak1D F1="2.499504" intensity="6.644808e+001" type="0"/>
    <Peak1D F1="2.496531" intensity="3.255907e+001" type="0"/>
    <Peak1D F1="2.424118" intensity="4.077474e-001" type="0"/>
    <Peak1D F1="2.415697" intensity="4.044950e-001" type="0"/>
    <Peak1D F1="2.403131" intensity="3.615475e-001" type="0"/>
    <Peak1D F1="2.393546" intensity="3.886778e-001" type="0"/>
    <Peak1D F1="2.389440" intensity="5.092813e-001" type="0"/>
    <Peak1D F1="2.386445" intensity="6.256168e-001" type="0"/>
    <Peak1D F1="2.383455" intensity="4.853670e-001" type="0"/>
    <Peak1D F1="2.301400" intensity="1.293454e-001" type="0"/>
    <Peak1D F1="2.289315" intensity="1.561649e-001" type="0"/>
    <Peak1D F1="2.276128" intensity="3.896591e-001" type="0"/>
    <Peak1D F1="2.267883" intensity="4.727530e-001" type="0"/>
    <Peak1D F1="2.264210" intensity="4.794727e-001" type="0"/>
    <Peak1D F1="2.256024" intensity="4.468388e-001" type="0"/>
    <Peak1D F1="2.243062" intensity="1.478837e-001" type="0"/>
    <Peak1D F1="2.230825" intensity="1.287588e-001" type="0"/>
    <Peak1D F1="2.179528" intensity="1.267786e-001" type="0"/>
    <Peak1D F1="2.163537" intensity="4.694572e-001" type="0"/>
    <Peak1D F1="2.144344" intensity="4.564405e-001" type="0"/>
    <Peak1D F1="2.133390" intensity="1.151535e-001" type="0"/>
    <Peak1D F1="2.074029" intensity="1.153099e-001" type="0"/>
    <Peak1D F1="2.062343" intensity="1.239340e-001" type="0"/>
    <Peak1D F1="2.050796" intensity="1.763669e-001" type="0"/>
    <Peak1D F1="2.039270" intensity="1.858742e-001" type="0"/>
    <Peak1D F1="2.028277" intensity="1.733355e-001" type="0"/>
    <Peak1D F1="2.016346" intensity="1.803588e-001" type="0"/>
    <Peak1D F1="2.007062" intensity="1.656824e-001" type="0"/>
    <Peak1D F1="2.001986" intensity="2.110201e-001" type="0"/>
    <Peak1D F1="1.989750" intensity="2.075337e-001" type="0"/>
    <Peak1D F1="1.969954" intensity="4.982188e+000" type="0"/>
    <Peak1D F1="1.967394" intensity="5.233097e+000" type="0"/>
    <Peak1D F1="1.957893" intensity="5.113942e+000" type="0"/>
    <Peak1D F1="1.955325" intensity="5.244922e+000" type="0"/>
    <Peak1D F1="1.947594" intensity="2.204356e+000" type="0"/>
    <Peak1D F1="1.938439" intensity="1.912192e+000" type="0"/>
    <Peak1D F1="1.931156" intensity="1.958865e+000" type="0"/>
    <Peak1D F1="1.926111" intensity="2.024258e+000" type="0"/>
    <Peak1D F1="1.908962" intensity="6.669846e-001" type="0"/>
    <Peak1D F1="1.904667" intensity="7.343946e-001" type="0"/>
    <Peak1D F1="1.899836" intensity="6.933166e-001" type="0"/>
    <Peak1D F1="1.894170" intensity="2.587005e-001" type="0"/>
    <Peak1D F1="1.872625" intensity="7.207751e+000" type="0"/>
    <Peak1D F1="1.870140" intensity="9.817275e+000" type="0"/>
    <Peak1D F1="1.867646" intensity="6.851131e+000" type="0"/>
    <Peak1D F1="1.828147" intensity="1.460925e-001" type="0"/>
    <Peak1D F1="1.809483" intensity="2.573094e-001" type="0"/>
    <Peak1D F1="1.802598" intensity="2.774768e-001" type="0"/>
    <Peak1D F1="1.796406" intensity="1.706520e-001" type="0"/>
    <Peak1D F1="1.784112" intensity="2.164479e-001" type="0"/>
    <Peak1D F1="1.777619" intensity="1.879931e-001" type="0"/>
    <Peak1D F1="1.761714" intensity="1.174589e-001" type="0"/>
    <Peak1D F1="1.758844" intensity="1.160494e-001" type="0"/>
    <Peak1D F1="1.705966" intensity="2.435085e-001" type="0"/>
    <Peak1D F1="1.694290" intensity="2.791608e-001" type="0"/>
    <Peak1D F1="1.683880" intensity="2.225122e-001" type="0"/>
    <Peak1D F1="1.671727" intensity="2.128991e-001" type="0"/>
    <Peak1D F1="1.490469" intensity="1.072594e-001" type="0"/>
    <Peak1D F1="1.361366" intensity="4.526704e-001" type="0"/>
    <Peak1D F1="1.355241" intensity="1.578281e+000" type="0"/>
    <Peak1D F1="1.328984" intensity="9.943699e+000" type="0"/>
    <Peak1D F1="1.279321" intensity="1.775835e-001" type="0"/>
    <Peak1D F1="1.235655" intensity="1.418280e+000" type="0"/>
    <Peak1D F1="1.224273" intensity="6.363458e-001" type="0"/>
    <Peak1D F1="1.201694" intensity="1.194387e-001" type="0"/>
    <Peak1D F1="1.188380" intensity="1.515454e+000" type="0"/>
    <Peak1D F1="1.176561" intensity="3.113819e-001" type="0"/>
    <Peak1D F1="1.155044" intensity="2.382489e+000" type="0"/>
    <Peak1D F1="1.143344" intensity="2.497637e+000" type="0"/>
    <Peak1D F1="1.132826" intensity="3.310925e+000" type="0"/>
    <Peak1D F1="1.126846" intensity="1.161182e+001" type="0"/>
    <Peak1D F1="1.121480" intensity="4.081817e+000" type="0"/>
    <Peak1D F1="1.062295" intensity="1.936951e-001" type="0"/>
    <Peak1D F1="1.050686" intensity="1.942337e-001" type="0"/>
    <Peak1D F1="1.027919" intensity="2.683839e+000" type="0"/>
    <Peak1D F1="0.982772" intensity="1.006437e-001" type="0"/>
    <Peak1D F1="0.948896" intensity="1.382891e+000" type="0"/>
    <Peak1D F1="0.945294" intensity="1.402943e+000" type="0"/>
    <Peak1D F1="0.937846" intensity="1.681142e+000" type="0"/>
    <Peak1D F1="0.934225" intensity="1.437782e+000" type="0"/>
    <Peak1D F1="0.927866" intensity="4.182223e-001" type="0"/>
    <Peak1D F1="0.902124" intensity="1.087168e-001" type="0"/>
    <Peak1D F1="0.887981" intensity="1.218861e-001" type="0"/>
    <Peak1D F1="0.875511" intensity="1.665335e-001" type="0"/>
    <Peak1D F1="0.863733" intensity="1.931561e-001" type="0"/>
    <Peak1D F1="0.853822" intensity="2.426900e-001" type="0"/>
    <Peak1D F1="0.841948" intensity="1.709939e-001" type="0"/>
    <Peak1D F1="-0.000149" intensity="1.953201e-001" type="0"/>
  </PeakList1D>
</PeakList>
