# Supplementary material for: Guaianolide Sesquiterpenes With Significant Antiproliferative Activities From the Leaves of Artemisia argyi
Source: Front Chem. 2021 Jun 24;9:698700. doi: 10.3389/fchem.2021.698700 (PMC8263895; doi:10.3389/fchem.2021.698700)
Supplement: Supplementary file 3 [file DataSheet4.ZIP › compound3/3/pdata/1/peakrng]

P    #regions in PPM
# 2020-07-29 03:25:46 +0800  root@CZC83082RX
# low field   high field   mi   maxi
  16.1848602294922  -3.84051587046533  0.100  10000.000  # for region 1
