# Supplementary material for: Guaianolide Sesquiterpenes With Significant Antiproliferative Activities From the Leaves of Artemisia argyi
Source: Front Chem. 2021 Jun 24;9:698700. doi: 10.3389/fchem.2021.698700 (PMC8263895; doi:10.3389/fchem.2021.698700)
Supplement: Supplementary file 3 [file DataSheet4.ZIP › compound3/3/shimvalues]

# Wed Jul 29 03:25:45 2020
#$$PROBEIDENTIFIER=Z150290_0006
#$$PROBENAME=CP DCH 600S3 C/H-D-05 Z
#$$SHIMID=292722
#
# Active Shim Gradients
#
Z           		-9112           
Z2          		4971            
Z3          		-823            
Z4          		2413            
Z5          		1437            
Z6          		3071            
Z7          		5888            
Z8          		-4174           
X           		3327            
XZ          		459             
XZ2         		6064            
XZ3         		-3013           
XZ4         		-431            
XZ5         		3660            
Y           		6746            
YZ          		-2308           
YZ2         		12932           
YZ3         		617             
YZ4         		-2103           
YZ5         		-5013           
XY          		-5165           
XYZ         		2642            
XYZ2        		2761            
XYZ3        		1109            
XYZ4        		-5431           
XYZ5        		0               
(X2-Y2)     		-72             
(X2-Y2)Z    		5859            
(X2-Y2)Z2   		-435            
(X2-Y2)Z3   		-1318           
(X2-Y2)Z4   		1833            
(X2-Y2)Z5   		0               
X3          		10548           
X3Z         		-11771          
Y3          		7709            
Y3Z         		2205            
#
# Lock Parameter
#
FIELD		-1793.555
LOCKPHASE		40.053  
LOCKPOWER		-20.000 
LOCKGAIN		119.555 
LOCKDC		-75.000 
LOCKSHIFT		2.490   
LOOPGAIN		5.000   
LOOPTIME		0.250   
LOOPFILTER		500.000 
#
IEEE64_VERSION_CODE 1
#
# Shim currents 
#
SHIM_SETTING [1 ]  -3394.06098203  
SHIM_SETTING [2 ]  6486.98963554   
SHIM_SETTING [3 ]  -3510.99600443  
SHIM_SETTING [4 ]  -8795.28474710  
SHIM_SETTING [5 ]  3079.63938102   
SHIM_SETTING [6 ]  3317.23278547   
SHIM_SETTING [7 ]  10163.59661394  
SHIM_SETTING [8 ]  -3384.06292216  
SHIM_SETTING [9 ]  5995.25961983   
SHIM_SETTING [10]  2272.34546053   
SHIM_SETTING [11]  2600.00000000   
SHIM_SETTING [12]  5504.41800000   
SHIM_SETTING [13]  9914.46900000   
SHIM_SETTING [14]  10824.57500000  
SHIM_SETTING [15]  7810.99900000   
SHIM_SETTING [16]  9800.95500000   
SHIM_SETTING [17]  3893.07800000   
SHIM_SETTING [18]  -4208.24000000  
SHIM_SETTING [19]  1011.36700000   
SHIM_SETTING [20]  -2212.62800000  
SHIM_SETTING [21]  5254.44300000   
SHIM_SETTING [22]  -4515.16400000  
SHIM_SETTING [23]  3376.88100000   
SHIM_SETTING [24]  -6550.16500000  
SHIM_SETTING [25]  1395.44700000   
SHIM_SETTING [26]  1413.71000000   
SHIM_SETTING [27]  -593.41700000   
SHIM_SETTING [28]  14254.50500000  
SHIM_SETTING [29]  -4949.27500000  
SHIM_SETTING [30]  -8349.12300000  
SHIM_SETTING [31]  -2344.57100000  
SHIM_SETTING [32]  21235.60000000  
SHIM_SETTING [33]  359.88200000    
SHIM_SETTING [34]  -6563.17300000  
SHIM_SETTING [35]  -595.25400000   
SHIM_SETTING [36]  -2916.95200000  
SHIM_SETTING [37]  2628.83900000   
SHIM_SETTING [38]  -7343.31900000  
SHIM_SETTING [39]  3339.77100000   
SHIM_SETTING [40]  2600.00000000   
