# Supplementary material for: Guaianolide Sesquiterpenes With Significant Antiproliferative Activities From the Leaves of Artemisia argyi
Source: Front Chem. 2021 Jun 24;9:698700. doi: 10.3389/fchem.2021.698700 (PMC8263895; doi:10.3389/fchem.2021.698700)
Supplement: Supplementary file 3 [file DataSheet4.ZIP › compound3/5/pdata/1/auditp.txt]

##TITLE= Audit trail, TopSpin 3.6.0
##JCAMPDX= 5.01
##ORIGIN= Bruker BioSpin GmbH
##OWNER= root
$$ D:\data\Team-MENG Dali/Y36/5/pdata/1/auditp.txt
##AUDIT TRAIL=  $$ (NUMBER, WHEN, WHO, WHERE, PROCESS, VERSION, WHAT)
(   1,<2020-07-30 22:33:21.850 +0800>,<root>,<CZC83082RX>,<go4>,<TopSpin 3.6.0>,
      <created by zg
	started at 2020-07-30 21:29:28.540 +0800,
	POWCHK enabled, PULCHK disabled,
       configuration hash MD5:
       80 1A 3C DD A3 CD F1 32 63 37 DD 49 9E BC 12 6B
       data hash MD5: 4K * 128
       56 15 3A 19 3F D6 36 47 F3 04 DF 50 90 48 A9 AE>)
(   2,<2020-07-30 22:33:21.906 +0800>,<root>,<CZC83082RX>,<audit>,<TopSpin 3.6.0>,
      <user comment:
       ICON-NMR User ID: L_using
       data hash MD5: 4K * 128
       56 15 3A 19 3F D6 36 47 F3 04 DF 50 90 48 A9 AE>)
(   3,<2020-07-30 22:33:22.411 +0800>,<root>,<CZC83082RX>,<proc2d>,<TopSpin 3.6.0>,
      <Start of raw data processing
       xfb same F2: SI = 4K WDW = 3 SSB = 0 FT_mod = 6 PKNL = 1 F1: SI = 1K ME_mod = 2 NCOEF = 32 WDW = 3 SSB = 0 FT_mod = 6 FCOR = 0.5 PH_mod = 2
       data hash MD5: 4K * 1K
       20 3C 37 0D D8 B7 78 BD 04 D0 0A E7 21 9C 13 36>)
(   4,<2020-07-30 22:33:22.865 +0800>,<root>,<CZC83082RX>,<proc2d>,<TopSpin 3.6.0>,
      <abs2 F2: ABSG = 5 ABSF1 = 10.00761 ABSF2 = -2.007615
       data hash MD5: 4K * 1K
       63 4C 2A E5 57 F5 06 BA 4B AF 9A 3E 9C C3 B9 43>)
(   5,<2020-07-30 22:33:23.170 +0800>,<root>,<CZC83082RX>,<proc2d>,<TopSpin 3.6.0>,
      <abs1 F1: ABSG = 5 ABSF1 = 230.4332 ABSF2 = -30.4333
       data hash MD5: 4K * 1K
       18 BE 87 16 43 50 9D A7 40 36 2C 2F 3B AB E3 59>)
##END=

$$ hash MD5
$$ A3 9F 41 11 1E B8 EE BA D7 5D 5C C6 DC C7 88 BD
