# Supplementary material for: Guaianolide Sesquiterpenes With Significant Antiproliferative Activities From the Leaves of Artemisia argyi
Source: Front Chem. 2021 Jun 24;9:698700. doi: 10.3389/fchem.2021.698700 (PMC8263895; doi:10.3389/fchem.2021.698700)
Supplement: Supplementary file 3 [file DataSheet4.ZIP › compound3/5/pdata/1/clevels]

##TITLE= Parameter file, TopSpin 3.6.0
##JCAMPDX= 5.0
##DATATYPE= Parameter Values
##NPOINTS= 2	$$ modification sequence number
##ORIGIN= Bruker BioSpin GmbH
##OWNER= root
$$ 2020-07-31 10:58:17.934 +0800  root@CZC83082RX
$$ D:\data\Team-MENG Dali/Y36/5/pdata/1/clevels
$$ process C:\Bruker\TopSpin3.6.0\prog\au\bin\clev.exe
##$LEVELS= (0..255)
-1384750.03993718 -1003462.86523545 -727162.081867297 -526939.97119815
-381848.476660503 -276707.532352138 -200516.862421542 -145305.087192972
-105295.724804284 -76302.8320359856 -55293.0538018855 -40068.2611268783
-29035.5738983793 -21040.7072305592 -15247.2054560223 -11048.9287109375
11048.9287109375 15247.2054560223 21040.7072305592 29035.5738983793 40068.2611268783
55293.0538018855 76302.8320359856 105295.724804284 145305.087192972 200516.862421542
276707.532352138 381848.476660503 526939.97119815 727162.081867297 1003462.86523545
1384750.03993718 0 0 0 0 0 0 0 0 0 0 0 0 0 0 0 0 0 0 0 0 0 0 0 0 0 0 0
0 0 0 0 0 0 0 0 0 0 0 0 0 0 0 0 0 0 0 0 0 0 0 0 0 0 0 0 0 0 0 0 0 0 0 0
0 0 0 0 0 0 0 0 0 0 0 0 0 0 0 0 0 0 0 0 0 0 0 0 0 0 0 0 0 0 0 0 0 0 0 0
0 0 0 0 0 0 0 0 0 0 0 0 0 0 0 0 0 0 0 0 0 0 0 0 0 0 0 0 0 0 0 0 0 0 0 0
0 0 0 0 0 0 0 0 0 0 0 0 0 0 0 0 0 0 0 0 0 0 0 0 0 0 0 0 0 0 0 0 0 0 0 0
0 0 0 0 0 0 0 0 0 0 0 0 0 0 0 0 0 0 0 0 0 0 0 0 0 0 0 0 0 0 0 0 0 0 0 0
0 0 0 0 0 0 0 0 0 0 0 0 0 0 0 0 0
##$LEVSIGN= 0
##$MAXLEV= 16
##$METHOD= 0
##$NEGBASE= -11048.9287109375
##$NEGINCR= 1.37997138500214
##$POSBASE= 11048.9287109375
##$POSINCR= 1.37997138500214
##END=
