# Supplementary material for: Guaianolide Sesquiterpenes With Significant Antiproliferative Activities From the Leaves of Artemisia argyi
Source: Front Chem. 2021 Jun 24;9:698700. doi: 10.3389/fchem.2021.698700 (PMC8263895; doi:10.3389/fchem.2021.698700)
Supplement: Supplementary file 3 [file DataSheet4.ZIP › compound3/5/pdata/1/curdat2]

##TITLE= Parameter file, TopSpin 3.6.0
##JCAMPDX= 5.0
##DATATYPE= Parameter Values
##NPOINTS= 4	$$ modification sequence number
##ORIGIN= Bruker BioSpin GmbH
##OWNER= root
$$ 2020-07-30 22:33:23.536 +0800  root@CZC83082RX
$$ D:\data\Team-MENG Dali/Y36/5/pdata/1/curdat2
$$ process C:\Bruker\TopSpin3.6.0\prog\au\bin\proc_2dpl.exe
##$CUREXP= <>
##$DATPATH= <>
##$DATPATH2= <D:/data/Team-MENG Dali>
##$DATPATH3= <D:\data\Team-MENG Dali>
##$DETAILS= <>
##$DU= </u>
##$DU2= <D:\data\Team-MENG Dali>
##$DU3= <>
##$EXPNO= 1
##$EXPNO2= 3
##$EXPNO3= 5
##$NAME= <>
##$NAME2= <Y36>
##$NAME3= <Y36>
##$PROCNO= 1
##$PROCNO2= 1
##$PROCNO3= 99
##$SCALE2= 1
##$SCALE3= 1
##$TYPE= <nmr>
##$USER= <>
##$USER2= <L_using>
##$USER3= <>
##END=
