# Supplementary material for: Guaianolide Sesquiterpenes With Significant Antiproliferative Activities From the Leaves of Artemisia argyi
Source: Front Chem. 2021 Jun 24;9:698700. doi: 10.3389/fchem.2021.698700 (PMC8263895; doi:10.3389/fchem.2021.698700)
Supplement: Supplementary file 3 [file DataSheet4.ZIP › compound3/5/pdata/1/parm.txt]

Current Data Parameters
NAME                Y36              
EXPNO                 5              
PROCNO                1              

F2 - Acquisition Parameters
Date_          20200730              
Time              21.30 h            
INSTRUM           spect              
PROBHD   Z150290_0006 (              
PULPROG      hmbcgpndqf              
TD                 4096              
SOLVENT            DMSO              
NS                   16              
DS                   16              
SWH            7211.539 Hz           
FIDRES         3.521259 Hz           
AQ            0.2839893 sec          
RG               191.24              
DW               69.333 usec         
DE                10.00 usec         
TE                298.0 K            
CNST13        8.0000000              
D0           0.00000300 sec          
D1           1.50000000 sec          
D6           0.06250000 sec          
D16          0.00020000 sec          
IN0          0.00001270 sec          
TDav                  1              
SFO1        600.2024008 MHz          
NUC1                 1H              
P1                10.00 usec         
P2                20.00 usec         
PLW1        17.23500061 W            
SFO2        150.9355021 MHz          
NUC2                13C              
P3                10.00 usec         
PLW2        31.21899986 W            
GPNAM[1]     SMSQ10.100              
GPZ1              50.00 %            
GPNAM[2]     SMSQ10.100              
GPZ2              30.00 %            
GPNAM[3]     SMSQ10.100              
GPZ3              40.10 %            
P16             1000.00 usec         

F1 - Acquisition parameters
TD                  128              
SFO1           150.9355 MHz          
FIDRES       615.157471 Hz           
SW              260.840 ppm          
FnMODE               QF              

F2 - Processing parameters
SI                 4096              
SF          600.2000000 MHz          
WDW                SINE              
SSB      0              
LB       0 Hz           
GB       0              
PC                 1.40              

F1 - Processing parameters
SI                 1024              
MC2                  QF              
SF          150.9204100 MHz          
WDW                SINE              
SSB      0              
LB       0 Hz           
GB       0              
