# Supplementary material for: Guaianolide Sesquiterpenes With Significant Antiproliferative Activities From the Leaves of Artemisia argyi
Source: Front Chem. 2021 Jun 24;9:698700. doi: 10.3389/fchem.2021.698700 (PMC8263895; doi:10.3389/fchem.2021.698700)
Supplement: Supplementary file 3 [file DataSheet4.ZIP › compound3/5/pdata/1/portf]

#!Portfolio 0.6
1 /dummy
"D:\data\Team-MENG Dali" "Y36" 5 1
"D:/data/Team-MENG Dali" "Y36" 3 1
"D:\data\Team-MENG Dali" "Y36" 5 99
