# Supplementary material for: Guaianolide Sesquiterpenes With Significant Antiproliferative Activities From the Leaves of Artemisia argyi
Source: Front Chem. 2021 Jun 24;9:698700. doi: 10.3389/fchem.2021.698700 (PMC8263895; doi:10.3389/fchem.2021.698700)
Supplement: Supplementary file 3 [file DataSheet4.ZIP › compound3/5/pdata/99/auditp.txt]

##TITLE= Audit trail, TopSpin 3.6.0
##JCAMPDX= 5.01
##ORIGIN= Bruker BioSpin GmbH
##OWNER= root
$$ D:\data\Team-MENG Dali/Y36/5/pdata/99/auditp.txt
##AUDIT TRAIL=  $$ (NUMBER, WHEN, WHO, WHERE, PROCESS, VERSION, WHAT)
(   1,<2020-07-30 22:33:23.529 +0800>,<root>,<CZC83082RX>,<mvrow>,<TopSpin 3.6.0>,
      <rvpp from
       1 5 "Y36" "D:\data\Team-MENG Dali"
       data hash MD5: 1K
       27 AF C1 DA 3C EA 92 B9 B2 D0 1D 6A 8E 77 20 E5>)
##END=

$$ hash MD5
$$ 42 EA 46 74 57 FF 14 86 2B 49 2B DB FF 09 8E 98
