# Supplementary material for: Guaianolide Sesquiterpenes With Significant Antiproliferative Activities From the Leaves of Artemisia argyi
Source: Front Chem. 2021 Jun 24;9:698700. doi: 10.3389/fchem.2021.698700 (PMC8263895; doi:10.3389/fchem.2021.698700)
Supplement: Supplementary file 3 [file DataSheet4.ZIP › compound3/5/pdata/99/used_from]

##TITLE= Parameter file, TopSpin 3.6.0
##JCAMPDX= 5.0
##DATATYPE= Parameter Values
##NPOINTS= 1	$$ modification sequence number
##ORIGIN= Bruker BioSpin GmbH
##OWNER= root
$$ 2020-07-30 22:33:23.531 +0800  root@CZC83082RX
$$ D:\data\Team-MENG Dali/Y36/5/pdata/99/used_from
$$ process C:\Bruker\TopSpin3.6.0\prog\mod\mvrow.exe
##$CUREXP= <column>
##$DATPATH= <D:\data\Team-MENG Dali>
##$DETAILS= <positive projection of all 4096 columns>
##$EXPNO= 5
##$NAME= <Y36>
##$PROCNO= 1
##$PROCNO2= 1
##END=
