# Supplementary material for: Guaianolide Sesquiterpenes With Significant Antiproliferative Activities From the Leaves of Artemisia argyi
Source: Front Chem. 2021 Jun 24;9:698700. doi: 10.3389/fchem.2021.698700 (PMC8263895; doi:10.3389/fchem.2021.698700)
Supplement: Supplementary file 3 [file DataSheet4.ZIP › compound3/5/shimvalues]

# Thu Jul 30 21:30:31 2020
#$$PROBEIDENTIFIER=Z150290_0006
#$$PROBENAME=CP DCH 600S3 C/H-D-05 Z
#$$SHIMID=292722
#
# Active Shim Gradients
#
Z           		-9033           
Z2          		4966            
Z3          		-808            
Z4          		2590            
Z5          		1363            
Z6          		2124            
Z7          		6395            
Z8          		-1999           
X           		3353            
XZ          		438             
XZ2         		5784            
XZ3         		-2667           
XZ4         		243             
XZ5         		1805            
Y           		6756            
YZ          		-2151           
YZ2         		12752           
YZ3         		-48             
YZ4         		-1780           
YZ5         		-2100           
XY          		-5183           
XYZ         		2768            
XYZ2        		2903            
XYZ3        		768             
XYZ4        		-6185           
XYZ5        		0               
(X2-Y2)     		-36             
(X2-Y2)Z    		5718            
(X2-Y2)Z2   		-340            
(X2-Y2)Z3   		-973            
(X2-Y2)Z4   		1110            
(X2-Y2)Z5   		0               
X3          		10395           
X3Z         		-12003          
Y3          		7801            
Y3Z         		2131            
#
# Lock Parameter
#
FIELD		-1794.045
LOCKPHASE		38.471  
LOCKPOWER		-20.000 
LOCKGAIN		121.413 
LOCKDC		-75.000 
LOCKSHIFT		2.490   
LOOPGAIN		5.000   
LOOPTIME		0.250   
LOOPFILTER		500.000 
#
IEEE64_VERSION_CODE 1
#
# Shim currents 
#
SHIM_SETTING [1 ]  -3273.86340413  
SHIM_SETTING [2 ]  5673.84994906   
SHIM_SETTING [3 ]  -3849.98597618  
SHIM_SETTING [4 ]  -5823.50637809  
SHIM_SETTING [5 ]  1793.10376474   
SHIM_SETTING [6 ]  2310.99730791   
SHIM_SETTING [7 ]  11880.69343104  
SHIM_SETTING [8 ]  -2584.33876584  
SHIM_SETTING [9 ]  5980.73720114   
SHIM_SETTING [10]  2068.68181150   
SHIM_SETTING [11]  2600.00000000   
SHIM_SETTING [12]  5670.08000000   
SHIM_SETTING [13]  9931.66600000   
SHIM_SETTING [14]  10863.09100000  
SHIM_SETTING [15]  7612.73100000   
SHIM_SETTING [16]  10306.85900000  
SHIM_SETTING [17]  2653.92100000   
SHIM_SETTING [18]  -3906.07100000  
SHIM_SETTING [19]  14.27400000     
SHIM_SETTING [20]  17.94100000     
SHIM_SETTING [21]  5150.86800000   
SHIM_SETTING [22]  -4846.96300000  
SHIM_SETTING [23]  3749.05600000   
SHIM_SETTING [24]  -5542.75200000  
SHIM_SETTING [25]  1177.84300000   
SHIM_SETTING [26]  568.60900000    
SHIM_SETTING [27]  -780.29500000   
SHIM_SETTING [28]  14847.40400000  
SHIM_SETTING [29]  -5849.12700000  
SHIM_SETTING [30]  -8622.94800000  
SHIM_SETTING [31]  -1149.68100000  
SHIM_SETTING [32]  20694.76700000  
SHIM_SETTING [33]  13.97000000     
SHIM_SETTING [34]  -6656.26700000  
SHIM_SETTING [35]  341.49700000    
SHIM_SETTING [36]  -2588.48200000  
SHIM_SETTING [37]  467.02400000    
SHIM_SETTING [38]  -4562.86900000  
SHIM_SETTING [39]  1752.59000000   
SHIM_SETTING [40]  2600.00000000   
