# Supplementary material for: Guaianolide Sesquiterpenes With Significant Antiproliferative Activities From the Leaves of Artemisia argyi
Source: Front Chem. 2021 Jun 24;9:698700. doi: 10.3389/fchem.2021.698700 (PMC8263895; doi:10.3389/fchem.2021.698700)
Supplement: Supplementary file 3 [file DataSheet4.ZIP › compound3/7/acqu2]

##TITLE= Parameter file, TopSpin 3.6.0
##JCAMPDX= 5.0
##DATATYPE= Parameter Values
##NPOINTS= 3	$$ modification sequence number
##ORIGIN= Bruker BioSpin GmbH
##OWNER= root
$$ 2020-07-29 11:05:25.258 +0800  root@CZC83082RX
$$ C:/Bruker/TopSpin3.6.0/prog/curdir/changer/inmrchanger/Jul27-2020-1034-L_using/19/19.242/data/nmr/Y36/7/acqu2
$$ process C:\Bruker\TopSpin3.6.0\prog\mod\dataserver.exe
##$ACQT0= 0
##$BF1= 600.2
##$DE= 43.38811
##$DECIM= 1
##$DR= 16
##$FW= 9200
##$FnMODE= 5
##$NUC1= <1H>
##$NusJSP= 0
##$NusT2= 1
##$NusTD= 0
##$O1= 2220.73999998429
##$ProjAngle= 0
##$SFO1= 600.20222074
##$SW= 12.0000119999556
##$SW_h= 7202.43385128
##$TD= 256
##END=
