# Supplementary material for: Guaianolide Sesquiterpenes With Significant Antiproliferative Activities From the Leaves of Artemisia argyi
Source: Front Chem. 2021 Jun 24;9:698700. doi: 10.3389/fchem.2021.698700 (PMC8263895; doi:10.3389/fchem.2021.698700)
Supplement: Supplementary file 3 [file DataSheet4.ZIP › compound3/7/acqu2s]

##TITLE= Parameter file, TopSpin 3.6.0
##JCAMPDX= 5.0
##DATATYPE= Parameter Values
##NPOINTS= 258	$$ modification sequence number
##ORIGIN= Bruker BioSpin GmbH
##OWNER= root
$$ 2020-07-31 00:17:19.786 +0800  root@CZC83082RX
$$ D:/data/Team-MENG Dali/Y36/7/acqu2s
$$ process C:\Bruker\TopSpin3.6.0\prog\mod\go4.exe
##$ACQT0= 0
##$BF1= 600.2
##$FnMODE= 5
##$NUC1= <1H>
##$NusJSP= 0
##$NusT2= 1
##$NusTD= 256
##$O1= 2220.73999998429
##$ProjAngle= 0
##$SFO1= 600.20222074
##$SW= 12.0036392769856
##$SW_h= 7204.61095100864
##$TD= 256
##END=
