# Supplementary material for: Guaianolide Sesquiterpenes With Significant Antiproliferative Activities From the Leaves of Artemisia argyi
Source: Front Chem. 2021 Jun 24;9:698700. doi: 10.3389/fchem.2021.698700 (PMC8263895; doi:10.3389/fchem.2021.698700)
Supplement: Supplementary file 3 [file DataSheet4.ZIP › compound3/7/pdata/1/auditp.txt]

##TITLE= Audit trail, TopSpin 3.6.0
##JCAMPDX= 5.01
##ORIGIN= Bruker BioSpin GmbH
##OWNER= root
$$ D:\data\Team-MENG Dali/Y36/7/pdata/1/auditp.txt
##AUDIT TRAIL=  $$ (NUMBER, WHEN, WHO, WHERE, PROCESS, VERSION, WHAT)
(   1,<2020-07-31 00:17:20.478 +0800>,<root>,<CZC83082RX>,<go4>,<TopSpin 3.6.0>,
      <created by zg
	started at 2020-07-30 22:34:24.331 +0800,
	POWCHK enabled, PULCHK disabled,
       configuration hash MD5:
       80 1A 3C DD A3 CD F1 32 63 37 DD 49 9E BC 12 6B
       data hash MD5: 2K * 256
       1E 8D B4 97 46 1A 41 49 99 5C D4 48 D6 52 97 9F>)
(   2,<2020-07-31 00:17:20.539 +0800>,<root>,<CZC83082RX>,<audit>,<TopSpin 3.6.0>,
      <user comment:
       ICON-NMR User ID: L_using
       data hash MD5: 2K * 256
       1E 8D B4 97 46 1A 41 49 99 5C D4 48 D6 52 97 9F>)
(   3,<2020-07-31 10:52:47.903 +0800>,<root>,<CZC83082RX>,<proc2d>,<TopSpin 3.6.0>,
      <Start of raw data processing
       xfb F2: SI = 1K WDW = 4 SSB = 2 FT_mod = 6 PKNL = 1 PHC0 = 21.70896 PHC1 = -12.06518 F1: SI = 1K WDW = 4 SSB = 2 FT_mod = 4 FCOR = 1 PHC0 = 90 PHC1 = -180
       data hash MD5: 1K * 1K
       87 BC 37 7A 55 BA 74 4E 70 FA 5E 61 76 0B DA 27>)
(   4,<2020-07-31 10:53:02.737 +0800>,<root>,<CZC83082RX>,<proc2d>,<TopSpin 3.6.0>,
      <abs1 F1: ABSG = 5 ABSF1 = 9.701842 ABSF2 = -2.301841
       data hash MD5: 1K * 1K
       F8 D4 25 61 4E 35 8D 02 B2 A9 BD 6D 87 D0 84 F6>)
(   5,<2020-07-31 10:53:05.791 +0800>,<root>,<CZC83082RX>,<proc2d>,<TopSpin 3.6.0>,
      <abs2 F2: ABSG = 5 ABSF1 = 9.707613 ABSF2 = -2.307613
       data hash MD5: 1K * 1K
       DF 25 22 C3 49 34 3C 17 31 91 B0 70 2E 04 AE 07>)
(   6,<2020-07-31 10:53:21.242 +0800>,<root>,<CZC83082RX>,<proc2d>,<TopSpin 3.6.0>,
      <abs1 F1: ABSG = 5 ABSF1 = 9.701842 ABSF2 = -2.301841
       data hash MD5: 1K * 1K
       80 81 65 2B FD 63 7C FE EE 2B A9 EF 52 6C F5 D0>)
(   7,<2020-07-31 10:53:23.696 +0800>,<root>,<CZC83082RX>,<proc2d>,<TopSpin 3.6.0>,
      <abs2 F2: ABSG = 5 ABSF1 = 9.707613 ABSF2 = -2.307613
       data hash MD5: 1K * 1K
       72 5E 73 7E 6A 93 2B 69 F5 D4 0D 92 3B A8 5A 73>)
(   8,<2020-07-31 10:54:50.207 +0800>,<root>,<CZC83082RX>,<proc2d>,<TopSpin 3.6.0>,
      <pk2 fgphup F2: PHC0 = 17.55164 PHC1 = -31.575
       data hash MD5: 1K * 1K
       F1 83 37 7E D0 74 17 0B 94 23 B9 EC 27 D3 28 D5>)
(   9,<2020-07-31 10:55:13.291 +0800>,<root>,<CZC83082RX>,<proc2d>,<TopSpin 3.6.0>,
      <pk1 fgphup F1: PHC0 = -1.303955 PHC1 = -0.5625
       data hash MD5: 1K * 1K
       81 0B EE F5 BF 10 53 77 F9 86 5E 50 1F 32 3C F1>)
(  10,<2020-07-31 10:55:20.704 +0800>,<root>,<CZC83082RX>,<proc2d>,<TopSpin 3.6.0>,
      <abs1 F1: ABSG = 5 ABSF1 = 9.701842 ABSF2 = -2.301841
       data hash MD5: 1K * 1K
       AB 46 34 03 70 46 90 1E 25 AB F9 30 44 9B 6B 50>)
(  11,<2020-07-31 10:55:22.883 +0800>,<root>,<CZC83082RX>,<proc2d>,<TopSpin 3.6.0>,
      <abs2 F2: ABSG = 5 ABSF1 = 9.707613 ABSF2 = -2.307613
       data hash MD5: 1K * 1K
       0C 3E B7 C2 CC 80 A0 EC 01 EA B9 64 84 6B 88 D4>)
(  12,<2020-07-31 10:56:13.134 +0800>,<root>,<CZC83082RX>,<proc2d>,<TopSpin 3.6.0>,
      <pk2 fgphup F2: PHC0 = -0.668335 PHC1 = 3.175
       data hash MD5: 1K * 1K
       E9 03 03 25 2D CC 8B CB E0 21 8D D7 81 92 2F 20>)
(  13,<2020-07-31 10:56:58.013 +0800>,<root>,<CZC83082RX>,<proc2d>,<TopSpin 3.6.0>,
      <pk1 fgphup F1: PHC0 = 12.21931 PHC1 = -20.175
       data hash MD5: 1K * 1K
       2D 40 5E DB 46 F8 7A 5D 0C 0F 8C 64 94 2B 93 2C>)
(  14,<2020-07-31 10:57:06.236 +0800>,<root>,<CZC83082RX>,<proc2d>,<TopSpin 3.6.0>,
      <abs1 F1: ABSG = 5 ABSF1 = 9.701842 ABSF2 = -2.301841
       data hash MD5: 1K * 1K
       5B DC 7A 14 50 66 DB A6 7E 86 28 09 4C 8F 36 9B>)
(  15,<2020-07-31 10:57:08.503 +0800>,<root>,<CZC83082RX>,<proc2d>,<TopSpin 3.6.0>,
      <abs2 F2: ABSG = 5 ABSF1 = 9.707613 ABSF2 = -2.307613
       data hash MD5: 1K * 1K
       D6 38 8E 0B 40 2C 87 23 1F B7 31 BF F3 15 C7 40>)
(  16,<2020-07-31 10:57:37.133 +0800>,<root>,<CZC83082RX>,<proc2d>,<TopSpin 3.6.0>,
      <sub2 999 7 "Y36" "D:/data/Team-MENG Dali"
       data hash MD5: 1K * 1K
       4D 9E 49 77 F8 7A 5E AB DD F0 3A 4A F7 C4 C4 CE>)
(  17,<2020-07-31 10:57:52.112 +0800>,<root>,<CZC83082RX>,<proc2d>,<TopSpin 3.6.0>,
      <sub2 999 7 "Y36" "D:/data/Team-MENG Dali"
       data hash MD5: 1K * 1K
       C6 50 98 8D 2F 98 E8 FA 2A DA A7 2C 6E 21 26 9E>)
##END=

$$ hash MD5
$$ EE D8 09 B5 BB 3F 72 B3 EB 7D 2C 4A E5 91 9A 9C
