# Supplementary material for: Guaianolide Sesquiterpenes With Significant Antiproliferative Activities From the Leaves of Artemisia argyi
Source: Front Chem. 2021 Jun 24;9:698700. doi: 10.3389/fchem.2021.698700 (PMC8263895; doi:10.3389/fchem.2021.698700)
Supplement: Supplementary file 3 [file DataSheet4.ZIP › compound3/7/pdata/1/clevels]

##TITLE= Parameter file, TopSpin 3.6.0
##JCAMPDX= 5.0
##DATATYPE= Parameter Values
##NPOINTS= 2	$$ modification sequence number
##ORIGIN= Bruker BioSpin GmbH
##OWNER= root
$$ 2020-07-31 10:53:12.649 +0800  root@CZC83082RX
$$ D:\data\Team-MENG Dali/Y36/7/pdata/1/clevels
$$ process C:\Bruker\TopSpin3.6.0\prog\au\bin\clev.exe
##$LEVELS= (0..255)
-28616186.2757656 -21612774.0489638 -16323349.2258592 -12328437.3096074
-9311224.33232869 -7032432.123363 -5311342.50498069 -4011465.55136945 -3029715.34122187
-2288234.79381533 -1728221.26236962 -1305263.22726106 -985818.268491819
-744553.005244384 -562334.0481066 -424710.637701561 -320768.636336729 -242264.989203369
-182974.014118063 -138193.677726883 -104372.70371824 -78828.9410966034
-59536.6578908105 -44965.8917587584 -33961.1172895962 -25649.6077903994
-19372.2242466641 -14631.1427188181 -11050.3747289259 -8345.94973177518
-6303.39501003409 -4760.72705078125 4760.72705078125 6303.39501003409 8345.94973177518
11050.3747289259 14631.1427188181 19372.2242466641 25649.6077903994 33961.1172895962
44965.8917587584 59536.6578908105 78828.9410966034 104372.70371824 138193.677726883
182974.014118063 242264.989203369 320768.636336729 424710.637701561 562334.0481066
744553.005244384 985818.268491819 1305263.22726106 1728221.26236962 2288234.79381533
3029715.34122187 4011465.55136945 5311342.50498069 7032432.123363 9311224.33232869
12328437.3096074 16323349.2258592 21612774.0489638 28616186.2757656 0 0
0 0 0 0 0 0 0 0 0 0 0 0 0 0 0 0 0 0 0 0 0 0 0 0 0 0 0 0 0 0 0 0 0 0 0 0
0 0 0 0 0 0 0 0 0 0 0 0 0 0 0 0 0 0 0 0 0 0 0 0 0 0 0 0 0 0 0 0 0 0 0 0
0 0 0 0 0 0 0 0 0 0 0 0 0 0 0 0 0 0 0 0 0 0 0 0 0 0 0 0 0 0 0 0 0 0 0 0
0 0 0 0 0 0 0 0 0 0 0 0 0 0 0 0 0 0 0 0 0 0 0 0 0 0 0 0 0 0 0 0 0 0 0 0
0 0 0 0 0 0 0 0 0 0 0 0 0 0 0 0 0 0 0 0 0 0 0 0 0 0 0 0 0 0 0 0 0 0 0 0
0 0 0 0 0 0 0 0 0 0
##$LEVSIGN= 0
##$MAXLEV= 32
##$METHOD= 0
##$NEGBASE= -4760.72705078125
##$NEGINCR= 1.32404041290283
##$POSBASE= 4760.72705078125
##$POSINCR= 1.32404041290283
##END=
