# Supplementary material for: Guaianolide Sesquiterpenes With Significant Antiproliferative Activities From the Leaves of Artemisia argyi
Source: Front Chem. 2021 Jun 24;9:698700. doi: 10.3389/fchem.2021.698700 (PMC8263895; doi:10.3389/fchem.2021.698700)
Supplement: Supplementary file 3 [file DataSheet4.ZIP › compound3/7/pdata/999/auditp.txt]

##TITLE= Audit trail, TopSpin 3.6.0
##JCAMPDX= 5.01
##ORIGIN= Bruker BioSpin GmbH
##OWNER= root
$$ D:\data\Team-MENG Dali/Y36/7/pdata/999/auditp.txt
##AUDIT TRAIL=  $$ (NUMBER, WHEN, WHO, WHERE, PROCESS, VERSION, WHAT)
(   1,<2020-07-31 10:57:49.595 +0800>,<root>,<CZC83082RX>,<mvrow>,<TopSpin 3.6.0>,
      <f2projn 839 1020 from
       1 7 "Y36" "D:\data\Team-MENG Dali"
       data hash MD5: 1K
       0E CC B7 5F C5 9B 42 AE BF F4 52 0B 47 EA 5A 81>)
##END=

$$ hash MD5
$$ 56 38 1D 72 C1 A5 9D 75 25 4A CD A2 B6 4B B1 DF
