# Supplementary material for: Guaianolide Sesquiterpenes With Significant Antiproliferative Activities From the Leaves of Artemisia argyi
Source: Front Chem. 2021 Jun 24;9:698700. doi: 10.3389/fchem.2021.698700 (PMC8263895; doi:10.3389/fchem.2021.698700)
Supplement: Supplementary file 3 [file DataSheet4.ZIP › compound3/7/scon2]

##TITLE= Parameter file, TopSpin 3.6.0
##JCAMPDX= 5.0
##DATATYPE= Parameter Values
##NPOINTS= 1	$$ modification sequence number
##ORIGIN= Bruker BioSpin GmbH
##OWNER= root
$$ 2020-07-30 22:34:24.267 +0800  root@CZC83082RX
$$ D:/data/Team-MENG Dali/Y36/7/scon2
$$ process C:\Bruker\TopSpin3.6.0\prog\mod\go4.exe
##$BLKTR= (0..19)
3 3 3 3 3 3 3 3 3 3 3 3 3 3 3 3 3 3 3 3
##$DE1= 4.5
##$DEADC= 0.5
##$DEPA= 4.5
##$DERX= 1.5
##$FILCOR= 0
##$GRADCHAN= 0
##$GRADPRE= (0..1)
10 10
##$HD_BLKTR= (0..19)
1 1 1 1 1 1 1 1 1 1 1 1 1 1 1 1 1 1 1 1
##$HD_DE1= 5
##$HD_DEADC= 0
##$HD_DEPA= 2.5
##$HD_DERX= 0
##END=
