# Supplementary material for: Guaianolide Sesquiterpenes With Significant Antiproliferative Activities From the Leaves of Artemisia argyi
Source: Front Chem. 2021 Jun 24;9:698700. doi: 10.3389/fchem.2021.698700 (PMC8263895; doi:10.3389/fchem.2021.698700)
Supplement: Supplementary file 3 [file DataSheet4.ZIP › compound3/CD.bka]

BIO-KINE ASCII FILE
_COMMENT	Savitzky-Golay Smooth of sav-golay
_COMMENT	Window Points=15
_COMMENT	Polynomial Order=3
_COMMENT	Derivative=0
_UNITX	nm
_UNITY	MilliDegree
_DELTAX	0
_DATA
190	42.3616
191	32.9762
192	25.0594
193	18.4857
194	13.1297
195	8.86607
196	5.56939
197	3.11429
198	1.3538
199	0.163749
200	-0.578003
201	-0.984956
202	-1.15915
203	-1.18837
204	-1.14371
205	-1.07771
206	-1.02652
207	-1.00855
208	-1.02602
209	-1.06721
210	-1.10948
211	-1.12317
212	-1.07575
213	-0.936193
214	-0.679304
215	-0.289432
216	0.236887
217	0.889598
218	1.64532
219	2.46909
220	3.31752
221	4.14295
222	4.89823
223	5.54139
224	6.03975
225	6.3729
226	6.53421
227	6.53079
228	6.38179
229	6.11554
230	5.76581
231	5.36773
232	4.95395
233	4.55151
234	4.17963
235	3.84881
236	3.56101
237	3.31094
238	3.08802
239	2.87875
240	2.66915
241	2.44682
242	2.20251
243	1.93109
244	1.6317
245	1.30745
246	0.964586
247	0.611355
248	0.256876
249	-0.0899775
250	-0.421447
251	-0.731478
252	-1.01601
253	-1.27295
254	-1.50199
255	-1.70419
256	-1.88154
257	-2.0365
258	-2.1716
259	-2.28912
260	-2.39087
261	-2.47806
262	-2.55133
263	-2.61076
264	-2.65601
265	-2.68645
266	-2.70132
267	-2.69993
268	-2.68174
269	-2.64656
270	-2.59464
271	-2.52672
272	-2.44404
273	-2.34841
274	-2.24205
275	-2.12757
276	-2.00778
277	-1.88559
278	-1.76379
279	-1.64491
280	-1.53107
281	-1.42388
282	-1.3244
283	-1.23307
284	-1.14987
285	-1.07429
286	-1.00558
287	-0.942774
288	-0.88493
289	-0.831184
290	-0.780854
291	-0.733476
292	-0.6888
293	-0.646747
294	-0.607341
295	-0.570637
296	-0.536643
297	-0.505271
298	-0.47631
299	-0.449434
300	-0.424237
301	-0.400291
302	-0.377218
303	-0.354748
304	-0.332778
305	-0.311401
306	-0.290901
307	-0.271734
308	-0.254474
309	-0.239745
310	-0.228152
311	-0.220205
312	-0.216261
313	-0.216473
314	-0.22077
315	-0.228838
316	-0.240136
317	-0.253912
318	-0.269245
319	-0.285084
320	-0.300306
321	-0.313777
322	-0.324422
323	-0.331296
324	-0.333663
325	-0.33106
326	-0.323361
327	-0.310813
328	-0.294046
329	-0.274054
330	-0.252134
331	-0.229797
332	-0.208644
333	-0.190228
334	-0.175915
335	-0.166749
336	-0.163346
337	-0.165833
338	-0.173826
339	-0.186455
340	-0.202446
341	-0.220223
342	-0.238045
343	-0.254151
344	-0.266895
345	-0.274869
346	-0.276999
347	-0.272605
348	-0.261441
349	-0.243693
350	-0.219956
351	-0.191193
352	-0.158669
353	-0.123879
354	-0.0884587
355	-0.0540927
356	-0.0224106
357	0.00511525
358	0.0272704
359	0.0431885
360	0.0524237
361	0.0549958
362	0.0514009
363	0.0425826
364	0.029863
365	0.014835
366	-7.73639e-4
367	-0.0152552
368	-0.0270789
369	-0.0350337
370	-0.0383433
371	-0.0367377
372	-0.0304744
373	-0.0203061
374	-0.00739396
375	0.00682025
376	0.0207747
377	0.0329638
378	0.0421118
379	0.0473258
380	0.048211
381	0.0449238
382	0.0381881
383	0.0292378
384	0.0196958
385	0.0114033
386	0.00621999
387	0.00580003
388	0.0115106
389	0.0240833
390	0.0435443
391	0.0692101
392	0.0997384
393	0.133223
394	0.167525
395	0.198998
396	0.225334
397	0.244228
398	0.253372
399	0.25046
400	0.233185
