# Supplementary material for: Guaianolide Sesquiterpenes With Significant Antiproliferative Activities From the Leaves of Artemisia argyi
Source: Front Chem. 2021 Jun 24;9:698700. doi: 10.3389/fchem.2021.698700 (PMC8263895; doi:10.3389/fchem.2021.698700)
Supplement: Supplementary file 4 [file DataSheet1.ZIP]

Archive with 9 entries (9 files):
- CD/1.bka
- CD/1.pdf
- CD/2.bka
- CD/2.pdf
- CD/3.bka
- CD/3.pdf
- CD/4.bka
- CD/4.pdf
- CD/v4.pdf
