# Supplementary material for: Guaianolide Sesquiterpenes With Significant Antiproliferative Activities From the Leaves of Artemisia argyi
Source: Front Chem. 2021 Jun 24;9:698700. doi: 10.3389/fchem.2021.698700 (PMC8263895; doi:10.3389/fchem.2021.698700)
Supplement: Supplementary file 4 [file DataSheet1.ZIP › CD/1.bka]

BIO-KINE ASCII FILE
_COMMENT	Savitzky-Golay Smooth of sav-golay
_COMMENT	Window Points=15
_COMMENT	Polynomial Order=3
_COMMENT	Derivative=0
_UNITX	nm
_UNITY	MilliDegree
_DELTAX	0
_DATA
190	26.0258
191	19.0054
192	12.9524
193	7.80035
194	3.48278
195	-0.066726
196	-2.9146
197	-5.12727
198	-6.77817
199	-7.93359
200	-8.65942
201	-9.01872
202	-9.07052
203	-8.86862
204	-8.46045
205	-7.88617
206	-7.17917
207	-6.36576
208	-5.4661
209	-4.49554
210	-3.46645
211	-2.39027
212	-1.2797
213	-0.150514
214	0.976933
215	2.07701
216	3.11908
217	4.06877
218	4.89023
219	5.54902
220	6.01546
221	6.26792
222	6.29557
223	6.10034
224	5.69766
225	5.11589
226	4.3943
227	3.58004
228	2.72409
229	1.87697
230	1.08461
231	0.384739
232	-0.195638
233	-0.641553
234	-0.950112
235	-1.12931
236	-1.19585
237	-1.17237
238	-1.08438
239	-0.957368
240	-0.814404
241	-0.674387
242	-0.55112
243	-0.453128
244	-0.384099
245	-0.34378
246	-0.32911
247	-0.335385
248	-0.357304
249	-0.389766
250	-0.428378
251	-0.469682
252	-0.511163
253	-0.551107
254	-0.588411
255	-0.622392
256	-0.652655
257	-0.679011
258	-0.701466
259	-0.720225
260	-0.735714
261	-0.748564
262	-0.759565
263	-0.769569
264	-0.779347
265	-0.789451
266	-0.800083
267	-0.811016
268	-0.821583
269	-0.830745
270	-0.837217
271	-0.839649
272	-0.836819
273	-0.827814
274	-0.81216
275	-0.789886
276	-0.761516
277	-0.727976
278	-0.69045
279	-0.65021
280	-0.608447
281	-0.566138
282	-0.523969
283	-0.482329
284	-0.441367
285	-0.401097
286	-0.361532
287	-0.322815
288	-0.28531
289	-0.249654
290	-0.216736
291	-0.18761
292	-0.163372
293	-0.144998
294	-0.13319
295	-0.128252
296	-0.130009
297	-0.13779
298	-0.150482
299	-0.166628
300	-0.184571
301	-0.202616
302	-0.21918
303	-0.232926
304	-0.242849
305	-0.24832
306	-0.249092
307	-0.245263
308	-0.237222
309	-0.225585
310	-0.211128
311	-0.19473
312	-0.177337
313	-0.159922
314	-0.143465
315	-0.128926
316	-0.117207
317	-0.109109
318	-0.105275
319	-0.106125
320	-0.111801
321	-0.122118
322	-0.136547
323	-0.154223
324	-0.174003
325	-0.194549
326	-0.214454
327	-0.232371
328	-0.247154
329	-0.257967
330	-0.264361
331	-0.266303
332	-0.264153
333	-0.258591
334	-0.250508
335	-0.240883
336	-0.230647
337	-0.220577
338	-0.211221
339	-0.202864
340	-0.195546
341	-0.189109
342	-0.183271
343	-0.177718
344	-0.172173
345	-0.166463
346	-0.160553
347	-0.154552
348	-0.148702
349	-0.143334
350	-0.138835
351	-0.135591
352	-0.133951
353	-0.134193
354	-0.136495
355	-0.140911
356	-0.147353
357	-0.15557
358	-0.165136
359	-0.175444
360	-0.185712
361	-0.195021
362	-0.20236
363	-0.206713
364	-0.207152
365	-0.202947
366	-0.193674
367	-0.179298
368	-0.160227
369	-0.13732
370	-0.111837
371	-0.085344
372	-0.0595722
373	-0.0362541
374	-0.0169548
375	-0.00291708
376	0.00505758
377	0.0066786
378	0.00217741
379	-0.00773939
380	-0.0219865
381	-0.039228
382	-0.0580283
383	-0.0769958
384	-0.0948975
385	-0.110736
386	-0.123784
387	-0.133569
388	-0.139856
389	-0.142518
390	-0.141462
391	-0.136558
392	-0.127596
393	-0.114254
394	-0.0961098
395	-0.0723925
396	-0.0426007
397	-0.00623345
398	0.0372102
399	0.0882313
400	0.147331
