# Supplementary material for: Guaianolide Sesquiterpenes With Significant Antiproliferative Activities From the Leaves of Artemisia argyi
Source: Front Chem. 2021 Jun 24;9:698700. doi: 10.3389/fchem.2021.698700 (PMC8263895; doi:10.3389/fchem.2021.698700)
Supplement: Supplementary file 4 [file DataSheet1.ZIP › CD/4.bka]

BIO-KINE ASCII FILE
_COMMENT	Savitzky-Golay Smooth of sav-golay
_COMMENT	Window Points=15
_COMMENT	Polynomial Order=3
_COMMENT	Derivative=0
_UNITX	nm
_UNITY	MilliDegree
_DELTAX	0
_DATA
190	40.5928
191	21.9111
192	7.68467
193	-2.5829
194	-9.38798
195	-13.227
196	-14.5963
197	-13.9924
198	-12.2627
199	-9.93871
200	-6.74682
201	-3.2595
202	-0.142658
203	2.90801
204	5.80262
205	8.19438
206	10.5713
207	12.2743
208	13.4755
209	13.7419
210	13.3784
211	12.4124
212	11.2806
213	9.77489
214	8.60946
215	6.97483
216	5.11157
217	4.09321
218	3.96509
219	4.30519
220	5.27677
221	6.18541
222	7.1012
223	7.80792
224	8.78124
225	10.3471
226	12.2879
227	13.7367
228	14.9451
229	15.3434
230	15.5235
231	15.7427
232	15.7802
233	15.357
234	14.6042
235	13.4845
236	12.0646
237	10.5184
238	9.21784
239	8.18144
240	7.17916
241	6.08846
242	5.16441
243	4.17199
244	3.39447
245	2.68731
246	1.99047
247	1.39468
248	0.896324
249	0.472573
250	0.0626886
251	-0.30699
252	-0.614386
253	-0.891019
254	-1.1316
255	-1.33103
256	-1.49647
257	-1.63083
258	-1.74107
259	-1.81095
260	-1.85252
261	-1.86929
262	-1.84973
263	-1.81928
264	-1.79279
265	-1.77723
266	-1.75218
267	-1.72581
268	-1.722
269	-1.71347
270	-1.69675
271	-1.66212
272	-1.61923
273	-1.55002
274	-1.46882
275	-1.36499
276	-1.23628
277	-1.09784
278	-0.97097
279	-0.86263
280	-0.765498
281	-0.677668
282	-0.636213
283	-0.597345
284	-0.555238
285	-0.515136
286	-0.46129
287	-0.40269
288	-0.333033
289	-0.243875
290	-0.148178
291	-0.0593653
292	0.0118756
293	0.075229
294	0.116604
295	0.127063
296	0.0934147
297	0.0488365
298	-0.00344468
299	-0.0583273
300	-0.0939805
301	-0.13299
302	-0.161422
303	-0.173059
304	-0.17167
305	-0.15404
306	-0.113819
307	-0.0718478
308	-0.0510565
309	-0.0503823
310	-0.0571833
311	-0.0589192
312	-0.0545359
313	-0.0467285
314	-0.0468722
315	-0.0590395
316	-0.0685186
317	-0.0753121
318	-0.0781499
319	-0.0665205
320	-0.0505757
321	-0.0601164
322	-0.0766899
323	-0.0980802
324	-0.112237
325	-0.119874
326	-0.112885
327	-0.097534
328	-0.0846954
329	-0.0511196
330	0.00463024
331	0.0539485
332	0.105105
333	0.165193
334	0.201014
335	0.209895
336	0.20846
337	0.172107
338	0.127753
339	0.0771368
340	0.0339929
341	-0.00328097
342	-0.0343323
343	-0.0405867
344	-0.0324651
345	-0.0360944
346	-0.0296232
347	-0.014407
348	-0.0134157
349	-0.0193558
350	-0.0329004
351	-0.0540487
352	-0.0541777
353	-0.0462941
354	-0.0268589
355	0.00203824
356	0.0429903
357	0.0831444
358	0.109644
359	0.113003
360	0.1154
361	0.110326
362	0.0767863
363	0.0263859
364	-0.0237239
365	-0.0488072
366	-0.0580636
367	-0.0574634
368	-0.0354066
369	-0.00438865
370	0.0267622
371	0.0351523
372	0.0303468
373	0.015513
374	0.00289406
375	-0.0166956
376	-0.0465742
377	-0.077316
378	-0.0938535
379	-0.087557
380	-0.08372
381	-0.0689674
382	-0.0383622
383	-0.0189587
384	-0.00878323
385	-0.0147535
386	-0.0209464
387	-0.0214915
388	-0.0114892
389	0.0104214
390	0.0431532
391	0.0824365
392	0.132774
393	0.186838
394	0.236107
395	0.26353
396	0.259623
397	0.214899
398	0.119873
399	-0.034939
400	-0.259023
