# Supplementary material for: Guaianolide Sesquiterpenes With Significant Antiproliferative Activities From the Leaves of Artemisia argyi
Source: Front Chem. 2021 Jun 24;9:698700. doi: 10.3389/fchem.2021.698700 (PMC8263895; doi:10.3389/fchem.2021.698700)
Supplement: Supplementary file 5 [file DataSheet6.ZIP]

Archive with 39 entries (36 files):
- compound4 - P2/41/
- compound4 - P2/41/acqu
- compound4 - P2/41/acqu2
- compound4 - P2/41/acqu2s
- compound4 - P2/41/acqus
- compound4 - P2/41/adcInfo_TRX1.xml
- compound4 - P2/41/audita.txt
- compound4 - P2/41/EA
- compound4 - P2/41/format.temp
- compound4 - P2/41/gpnam1
- compound4 - P2/41/pdata/
- compound4 - P2/41/pdata/1/
- compound4 - P2/41/pdata/1/2ii
- compound4 - P2/41/pdata/1/2ir
- compound4 - P2/41/pdata/1/2ri
- compound4 - P2/41/pdata/1/2rr
- compound4 - P2/41/pdata/1/auditp.txt
- compound4 - P2/41/pdata/1/clevels
- compound4 - P2/41/pdata/1/curdat2
- compound4 - P2/41/pdata/1/outd
- compound4 - P2/41/pdata/1/parm.txt
- compound4 - P2/41/pdata/1/portf
- compound4 - P2/41/pdata/1/proc
- compound4 - P2/41/pdata/1/proc2
- compound4 - P2/41/pdata/1/proc2s
- compound4 - P2/41/pdata/1/procs
- compound4 - P2/41/pdata/1/thumb.png
- compound4 - P2/41/pdata/1/title
- compound4 - P2/41/prosol_History
- compound4 - P2/41/pulseprogram
- compound4 - P2/41/scon2
- compound4 - P2/41/ser
- compound4 - P2/41/shimvalues
- compound4 - P2/41/specpar
- compound4 - P2/41/stanprogram1436
- compound4 - P2/41/stanprogram1478
- compound4 - P2/41/uxnmr.info
- compound4 - P2/41/uxnmr.par
- compound4 - P2/41/vtc_pid_settings
