# Supplementary material for: Guaianolide Sesquiterpenes With Significant Antiproliferative Activities From the Leaves of Artemisia argyi
Source: Front Chem. 2021 Jun 24;9:698700. doi: 10.3389/fchem.2021.698700 (PMC8263895; doi:10.3389/fchem.2021.698700)
Supplement: Supplementary file 5 [file DataSheet6.ZIP › compound4 - P2/41/acqu2]

##TITLE= Parameter file, TopSpin 4.0.6
##JCAMPDX= 5.0
##DATATYPE= Parameter Values
##NPOINTS= 1	$$ modification sequence number
##ORIGIN= Bruker BioSpin GmbH
##OWNER= nmrsu
$$ 2020-05-13 16:05:14.592 +0800  nmrsu@CZC8497064
$$ C:/Bruker/TopSpin4.0.6/prog/curdir/changer/inmrchanger/May07-2020-1240-nmrsu/23/23.319/data/nmr/AY-V4/41/acqu2
$$ process C:\Bruker\TopSpin4.0.6\prog\mod\xwish3.exe
##$ACQT0= 0
##$BF1= 600.13
##$FnILOOP= 0
##$FnMODE= 5
##$NUC1= <1H>
##$NusJSP= 0
##$NusT2= 1
##$NusTD= 0
##$O1= 2820.611
##$PULPROG= <zg30>
##$ProjAngle= 0
##$SFO1= 600.132820611
##$SW= 9.80175177752752
##$SW_h= 5882.35294117647
##$TD= 256
##END=
