# Supplementary material for: Guaianolide Sesquiterpenes With Significant Antiproliferative Activities From the Leaves of Artemisia argyi
Source: Front Chem. 2021 Jun 24;9:698700. doi: 10.3389/fchem.2021.698700 (PMC8263895; doi:10.3389/fchem.2021.698700)
Supplement: Supplementary file 5 [file DataSheet6.ZIP › compound4 - P2/41/audita.txt]

##TITLE= Audit trail, TopSpin 4.0.6
##JCAMPDX= 5.01
##ORIGIN= Bruker BioSpin GmbH
##OWNER= root
$$ /root/.topspin-BladeEpu/local_acqu/AY-V4/41/audita.txt
##AUDIT TRAIL=  $$ (NUMBER, WHEN, WHO, WHERE, PROCESS, VERSION, WHAT)
(   1,<2020-05-14 15:26:51.189 +0000>,<root>,<BladeEpu>,<go4>,<TopSpin 4.0.6>,
      <created by zg on 'Avance Neo' (CZC8497064) by user 'CZC8497064\nmrsu'
       started at 2020-05-14 12:12:38.446 +0000, POWCHK enabled, PULCHK disabled,
       completed at 2020-05-14 15:26:51.189 +0000
       configuration hash MD5:
       0B B9 0B 5A 4F 44 A4 65 89 07 6E 77 68 B8 8E 5C
       double data hash MD5: 2K * 256
       93 D2 D3 33 E5 06 9D 15 0A 67 CA 3F 19 E3 4A 4F>)
$$ D:\Auto\data\nmrsu\nmr/AY-V4/41/audita.txt
(   2,<2020-05-14 23:26:10.037 +0800>,<nmrsu>,<CZC8497064>,<sertoint>,<TopSpin 4.0.6>,
      <sertoint
       data hash MD5: 2K * 256
       1A 25 15 66 DA 81 B6 C9 9E 72 1E 4A BC C1 45 93>)
$$ D:/Auto/data/nmrsu/nmr/AY-V4/41/audita.txt
(   3,<2020-05-14 23:26:10.052 +0800>,<nmrsu>,<CZC8497064>,<xwish3>,<TopSpin 4.0.6>,
      <ICON-NMR User ID: nmrsu
       data hash MD5: 2K * 256
       1A 25 15 66 DA 81 B6 C9 9E 72 1E 4A BC C1 45 93>)
##END=

$$ hash MD5
$$ 65 60 A7 47 B4 A1 25 01 86 36 57 A6 38 04 6E 0C
