# Supplementary material for: Guaianolide Sesquiterpenes With Significant Antiproliferative Activities From the Leaves of Artemisia argyi
Source: Front Chem. 2021 Jun 24;9:698700. doi: 10.3389/fchem.2021.698700 (PMC8263895; doi:10.3389/fchem.2021.698700)
Supplement: Supplementary file 5 [file DataSheet6.ZIP › compound4 - P2/41/pdata/1/auditp.txt]

##TITLE= Audit trail, TopSpin 4.0.6
##JCAMPDX= 5.01
##ORIGIN= Bruker BioSpin GmbH
##OWNER= nmrsu
$$ D:\Auto\data\nmrsu\nmr/AY-V4/41/pdata/1/auditp.txt
##AUDIT TRAIL=  $$ (NUMBER, WHEN, WHO, WHERE, PROCESS, VERSION, WHAT)
(   1,<2020-05-14 15:26:51.189 +0000>,<root>,<BladeEpu>,<go4>,<TopSpin 4.0.6>,
      <created by zg on 'Avance Neo' (CZC8497064) by user 'CZC8497064\nmrsu'
       started at 2020-05-14 12:12:38.446 +0000, POWCHK enabled, PULCHK disabled,
       completed at 2020-05-14 15:26:51.189 +0000
       configuration hash MD5:
       0B B9 0B 5A 4F 44 A4 65 89 07 6E 77 68 B8 8E 5C
       double data hash MD5: 2K * 256
       93 D2 D3 33 E5 06 9D 15 0A 67 CA 3F 19 E3 4A 4F>)
$$ D:\Auto\data\nmrsu\nmr/AY-V4/41/audita.txt
(   2,<2020-05-14 23:26:10.037 +0800>,<nmrsu>,<CZC8497064>,<sertoint>,<TopSpin 4.0.6>,
      <sertoint
       data hash MD5: 2K * 256
       1A 25 15 66 DA 81 B6 C9 9E 72 1E 4A BC C1 45 93>)
$$ D:/Auto/data/nmrsu/nmr/AY-V4/41/audita.txt
(   3,<2020-05-14 23:26:10.052 +0800>,<nmrsu>,<CZC8497064>,<xwish3>,<TopSpin 4.0.6>,
      <ICON-NMR User ID: nmrsu
       data hash MD5: 2K * 256
       1A 25 15 66 DA 81 B6 C9 9E 72 1E 4A BC C1 45 93>)
(   4,<2020-05-14 23:26:11.333 +0800>,<nmrsu>,<CZC8497064>,<proc2d>,<TopSpin 4.0.6>,
      <Start of raw data processing
       xfb same F2: SI = 1K WDW = 4 SSB = 2 FT_mod = 6 PKNL = 1 PHC0 = 145.06 PHC1 = 0 F1: SI = 1K WDW = 4 SSB = 2 FT_mod = 4 FCOR = 1 PHC0 = 90 PHC1 = -180
       data hash MD5: 1K * 1K
       32 AD 36 A6 13 CA 83 11 44 B8 EE 90 D8 F2 8A E0>)
$$ D:\Auto\data\nmrsu\nmr/AY-V4/41/pdata/1/auditp.txt
(   5,<2020-05-14 23:26:11.411 +0800>,<nmrsu>,<CZC8497064>,<proc2d>,<TopSpin 4.0.6>,
      <abs2 F2: ABSG = 5 ABSF1 = 9.6009 ABSF2 = -0.2008991
       data hash MD5: 1K * 1K
       D8 A9 4C 98 81 B8 A4 9E BB 19 36 88 3D D8 DF C0>)
(   6,<2020-05-14 23:26:11.489 +0800>,<nmrsu>,<CZC8497064>,<proc2d>,<TopSpin 4.0.6>,
      <abs1 F1: ABSG = 5 ABSF1 = 9.6009 ABSF2 = -0.2008991
       data hash MD5: 1K * 1K
       9C 93 7E C2 86 49 2D B7 45 E1 EC 9D D7 7F 3E E7>)
(   7,<2020-05-15 08:29:06.460 +0800>,<nmrsu>,<CZC8497064>,<apkm>,<TopSpin 4.0.6>,
      <apkm 
       data hash MD5: 1K * 1K
       05 75 09 9D 69 5D E2 A8 AC 67 C9 34 B5 CF 25 C3>)
(   8,<2020-05-15 08:29:06.554 +0800>,<nmrsu>,<CZC8497064>,<proc2d>,<TopSpin 4.0.6>,
      <abs1 F1: ABSG = 5 ABSF1 = 9.6009 ABSF2 = -0.2008991
       data hash MD5: 1K * 1K
       6A 36 27 8D B4 F3 1C A4 CA 29 01 EA 2E 2A 68 CC>)
(   9,<2020-05-15 08:29:06.616 +0800>,<nmrsu>,<CZC8497064>,<proc2d>,<TopSpin 4.0.6>,
      <abs2 F2: ABSG = 5 ABSF1 = 9.6009 ABSF2 = -0.2008991
       data hash MD5: 1K * 1K
       36 EB 91 B3 E9 CF 11 67 C5 88 6E EE 90 12 D9 B4>)
(  10,<2020-05-15 08:29:09.881 +0800>,<nmrsu>,<CZC8497064>,<proc2d>,<TopSpin 4.0.6>,
      <syma
       data hash MD5: 1K * 1K
       A4 51 6E A7 E3 DA A0 68 AB 5C A3 5E E5 4D 86 DC>)
##END=

$$ hash MD5
$$ BF 7B BC 47 63 37 F8 40 DC 15 3D 1D 1B 03 79 C6
