# Supplementary material for: Guaianolide Sesquiterpenes With Significant Antiproliferative Activities From the Leaves of Artemisia argyi
Source: Front Chem. 2021 Jun 24;9:698700. doi: 10.3389/fchem.2021.698700 (PMC8263895; doi:10.3389/fchem.2021.698700)
Supplement: Supplementary file 5 [file DataSheet6.ZIP › compound4 - P2/41/pdata/1/clevels]

##TITLE= Parameter file, TopSpin 4.0.6
##JCAMPDX= 5.0
##DATATYPE= Parameter Values
##NPOINTS= 2	$$ modification sequence number
##ORIGIN= Bruker BioSpin GmbH
##OWNER= nmrsu
$$ 2020-05-15 08:29:08.022 +0800  nmrsu@CZC8497064
$$ D:\Auto\data\nmrsu\nmr/AY-V4/41/pdata/1/clevels
$$ process C:\Bruker\TopSpin4.0.6\prog\au\bin\clev.exe
##$LEVELS= (0..255)
-8154633673879.58 -5988052897316.8 -4397104632169.84 -3228850759637.27
-2370986842509.02 -1741046281117.81 -1278472785528.6 -938799089411.832
-689372304406.216 -506214992581.72 -371720211381.617 -272958955334.156
-200437288626.804 -147183691492.673 -108078886866.93 -79363723439.2644
-58277807819.2006 -42794147464.752 -31424295555.4615 -23075266354.3619
-16944466309.0373 -12442540601.2194 -9136718371.0249 -6709210382.90544
-4926659894.0859 -3617710032.44102 -2656531232.15089 -1950725216.81108
-1432442737.90134 -1051861215.34871 -772395284.69799 -567179840 567179840
772395284.69799 1051861215.34871 1432442737.90134 1950725216.81108 2656531232.15089
3617710032.44102 4926659894.0859 6709210382.90544 9136718371.0249 12442540601.2194
16944466309.0373 23075266354.3619 31424295555.4615 42794147464.752 58277807819.2006
79363723439.2644 108078886866.93 147183691492.673 200437288626.804 272958955334.156
371720211381.617 506214992581.72 689372304406.216 938799089411.832 1278472785528.6
1741046281117.81 2370986842509.02 3228850759637.27 4397104632169.84 5988052897316.8
8154633673879.58 0 0 0 0 0 0 0 0 0 0 0 0 0 0 0 0 0 0 0 0 0 0 0 0 0 0 0
0 0 0 0 0 0 0 0 0 0 0 0 0 0 0 0 0 0 0 0 0 0 0 0 0 0 0 0 0 0 0 0 0 0 0 0
0 0 0 0 0 0 0 0 0 0 0 0 0 0 0 0 0 0 0 0 0 0 0 0 0 0 0 0 0 0 0 0 0 0 0 0
0 0 0 0 0 0 0 0 0 0 0 0 0 0 0 0 0 0 0 0 0 0 0 0 0 0 0 0 0 0 0 0 0 0 0 0
0 0 0 0 0 0 0 0 0 0 0 0 0 0 0 0 0 0 0 0 0 0 0 0 0 0 0 0 0 0 0 0 0 0 0 0
0 0 0 0 0 0 0 0 0 0 0 0 0 0 0 0 0 0 0 0 0
##$LEVSIGN= 0
##$MAXLEV= 32
##$METHOD= 0
##$NEGBASE= -567179840
##$NEGINCR= 1.36181724071503
##$POSBASE= 567179840
##$POSINCR= 1.36181724071503
##END=
