# Supplementary material for: Guaianolide Sesquiterpenes With Significant Antiproliferative Activities From the Leaves of Artemisia argyi
Source: Front Chem. 2021 Jun 24;9:698700. doi: 10.3389/fchem.2021.698700 (PMC8263895; doi:10.3389/fchem.2021.698700)
Supplement: Supplementary file 5 [file DataSheet6.ZIP › compound4 - P2/41/pdata/1/curdat2]

##TITLE= Parameter file, TopSpin 4.0.6
##JCAMPDX= 5.0
##DATATYPE= Parameter Values
##NPOINTS= 3	$$ modification sequence number
##ORIGIN= Bruker BioSpin GmbH
##OWNER= nmrsu
$$ 2020-05-14 23:26:11.536 +0800  nmrsu@CZC8497064
$$ D:\Auto\data\nmrsu\nmr/AY-V4/41/pdata/1/curdat2
$$ process C:\Bruker\TopSpin4.0.6\prog\au\bin\proc_2dhom.exe
##$CUREXP= <>
##$DATPATH= <>
##$DATPATH2= <D:/Auto/data/nmrsu/nmr>
##$DATPATH3= <D:/Auto/data/nmrsu/nmr>
##$DETAILS= <>
##$DU= </u>
##$DU2= <D:\Auto>
##$DU3= <>
##$EXPNO= 1
##$EXPNO2= 40
##$EXPNO3= 40
##$NAME= <>
##$NAME2= <AY-V4>
##$NAME3= <AY-V4>
##$PROCNO= 1
##$PROCNO2= 1
##$PROCNO3= 1
##$SCALE2= 1
##$SCALE3= 1
##$TYPE= <nmr>
##$USER= <>
##$USER2= <nmrsu>
##$USER3= <>
##END=
