# Supplementary material for: Guaianolide Sesquiterpenes With Significant Antiproliferative Activities From the Leaves of Artemisia argyi
Source: Front Chem. 2021 Jun 24;9:698700. doi: 10.3389/fchem.2021.698700 (PMC8263895; doi:10.3389/fchem.2021.698700)
Supplement: Supplementary file 5 [file DataSheet6.ZIP › compound4 - P2/41/pdata/1/parm.txt]

Current Data Parameters
NAME              AY-V4              
EXPNO                41              
PROCNO                1              

F2 - Acquisition Parameters
Date_          20200514              
Time              23.26 h            
INSTRUM      Avance Neo              
PROBHD   Z136131_0002 (              
PULPROG     noesygpphpp              
TD                 2048              
SOLVENT            DMSO              
NS                   16              
DS                   32              
SWH            5882.353 Hz           
FIDRES         5.744485 Hz           
AQ            0.1740800 sec          
RG                  101              
DW               85.000 usec         
DE                13.61 usec         
TE                298.0 K            
D0           0.00006972 sec          
D1           2.00000000 sec          
D8           0.60000002 sec          
D11          0.03000000 sec          
D12          0.00002000 sec          
D16          0.00020000 sec          
IN0          0.00017000 sec          
TDav                  1              
SFO1        600.1328206 MHz          
NUC1                 1H              
P1                12.00 usec         
P2                24.00 usec         
P17             2500.00 usec         
PLW1        18.01600075 W            
PLW10        4.15100002 W            
GPNAM[1]     SMSQ10.100              
GPZ1              40.00 %            
P16             1000.00 usec         

F1 - Acquisition parameters
TD                  256              
SFO1           600.1328 MHz          
FIDRES        45.955883 Hz           
SW                9.802 ppm          
FnMODE      States-TPPI              

F2 - Processing parameters
SI                 1024              
SF          600.1300000 MHz          
WDW               QSINE              
SSB                   2              
LB       0 Hz           
GB       0              
PC                 1.00              

F1 - Processing parameters
SI                 1024              
MC2         States-TPPI              
SF          600.1300000 MHz          
WDW               QSINE              
SSB                   2              
LB       0 Hz           
GB       0              
