# Supplementary material for: Guaianolide Sesquiterpenes With Significant Antiproliferative Activities From the Leaves of Artemisia argyi
Source: Front Chem. 2021 Jun 24;9:698700. doi: 10.3389/fchem.2021.698700 (PMC8263895; doi:10.3389/fchem.2021.698700)
Supplement: Supplementary file 5 [file DataSheet6.ZIP › compound4 - P2/41/pdata/1/portf]

#!Portfolio 0.6
1 /dummy
"D:\Auto\data\nmrsu\nmr" "AY-V4" 41 1
"D:/Auto/data/nmrsu/nmr" "AY-V4" 40 1
"D:/Auto/data/nmrsu/nmr" "AY-V4" 40 1
