# Supplementary material for: Guaianolide Sesquiterpenes With Significant Antiproliferative Activities From the Leaves of Artemisia argyi
Source: Front Chem. 2021 Jun 24;9:698700. doi: 10.3389/fchem.2021.698700 (PMC8263895; doi:10.3389/fchem.2021.698700)
Supplement: Supplementary file 5 [file DataSheet6.ZIP › compound4 - P2/41/shimvalues]

# Thu May 14 20:14:15 2020
#$$PROBEIDENTIFIER=Z136131_0002
#$$PROBENAME=CP BBO 600S3 BB-H&F-D-05 Z ET
#$$SHIMID=292722
#
# Active Shim Gradients
#
Z           		1259            
Z2          		791             
Z3          		3419            
Z4          		-2806           
Z5          		-86             
Z6          		5406            
Z7          		2939            
Z8          		-3031           
X           		4867            
XZ          		-2218           
XZ2         		1302            
XZ3         		766             
XZ4         		-1927           
XZ5         		7569            
Y           		2097            
YZ          		4772            
YZ2         		-5111           
YZ3         		3175            
YZ4         		-1412           
YZ5         		20403           
XY          		8719            
XYZ         		-5024           
XYZ2        		4422            
XYZ3        		-876            
XYZ4        		-2189           
XYZ5        		21684           
(X2-Y2)     		10649           
(X2-Y2)Z    		11394           
(X2-Y2)Z2   		1969            
(X2-Y2)Z3   		196             
(X2-Y2)Z4   		114             
(X2-Y2)Z5   		-509            
X3          		50779           
X3Z         		9951            
Y3          		-2842           
Y3Z         		4032            
#
# Lock Parameter
#
FIELD		2270.809
LOCKPHASE		122.000 
LOCKPOWER		-20.000 
LOCKGAIN		134.499 
LOCKDC		-75.000 
LOCKSHIFT		2.490   
LOOPGAIN		5.000   
LOOPTIME		0.250   
LOOPFILTER		500.000 
#
IEEE64_VERSION_CODE 1
#
# Shim currents 
#
SHIM_SETTING [1 ]  1622.90298718   
SHIM_SETTING [2 ]  689.30006493    
SHIM_SETTING [3 ]  1709.99843094   
SHIM_SETTING [4 ]  -6290.40177768  
SHIM_SETTING [5 ]  1626.65692953   
SHIM_SETTING [6 ]  1731.36038432   
SHIM_SETTING [7 ]  4577.94190791   
SHIM_SETTING [8 ]  -4355.61865787  
SHIM_SETTING [9 ]  2251.76354960   
SHIM_SETTING [10]  -761.00305154   
SHIM_SETTING [11]  0.00000000      
SHIM_SETTING [12]  -6873.84700000  
SHIM_SETTING [13]  1189.97800000   
SHIM_SETTING [14]  19801.54100000  
SHIM_SETTING [15]  5626.63300000   
SHIM_SETTING [16]  3423.56600000   
SHIM_SETTING [17]  5815.43300000   
SHIM_SETTING [18]  6089.76100000   
SHIM_SETTING [19]  8140.99200000   
SHIM_SETTING [20]  -7292.49600000  
SHIM_SETTING [21]  20299.83300000  
SHIM_SETTING [22]  -2477.13600000  
SHIM_SETTING [23]  16830.76400000  
SHIM_SETTING [24]  1355.26800000   
SHIM_SETTING [25]  5967.69500000   
SHIM_SETTING [26]  1502.13600000   
SHIM_SETTING [27]  29454.46000000  
SHIM_SETTING [28]  10649.37800000  
SHIM_SETTING [29]  20368.67600000  
SHIM_SETTING [30]  -19000.58700000 
SHIM_SETTING [31]  10477.04900000  
SHIM_SETTING [32]  -18800.95600000 
SHIM_SETTING [33]  9765.53100000   
SHIM_SETTING [34]  8327.73600000   
SHIM_SETTING [35]  11940.68000000  
SHIM_SETTING [36]  3398.59700000   
SHIM_SETTING [37]  -22033.77300000 
SHIM_SETTING [38]  24951.62600000  
SHIM_SETTING [39]  3141.19000000   
SHIM_SETTING [40]  0.00000000      
