# Supplementary material for: Guaianolide Sesquiterpenes With Significant Antiproliferative Activities From the Leaves of Artemisia argyi
Source: Front Chem. 2021 Jun 24;9:698700. doi: 10.3389/fchem.2021.698700 (PMC8263895; doi:10.3389/fchem.2021.698700)
Supplement: Supplementary file 6 [file DataSheet2.ZIP]

Archive with 143 entries (130 files):
- compound1/1.bka
- compound1/10/
- compound1/10/acqu
- compound1/10/acqus
- compound1/10/adcInfo_TRX1.xml
- compound1/10/audita.txt
- compound1/10/fid
- compound1/10/format.temp
- compound1/10/pdata/
- compound1/10/pdata/1/
- compound1/10/pdata/1/1i
- compound1/10/pdata/1/1r
- compound1/10/pdata/1/auditp.txt
- compound1/10/pdata/1/intrng
- compound1/10/pdata/1/outd
- compound1/10/pdata/1/parm.txt
- compound1/10/pdata/1/peaklist.xml
- compound1/10/pdata/1/peakrng
- compound1/10/pdata/1/peaks
- compound1/10/pdata/1/proc
- compound1/10/pdata/1/procs
- compound1/10/pdata/1/title
- compound1/10/prosol_History
- compound1/10/pulseprogram
- compound1/10/scon2
- compound1/10/shimvalues
- compound1/10/specpar
- compound1/10/stanprogram12070
- compound1/10/stanprogram12221
- compound1/10/uxnmr.info
- compound1/10/uxnmr.par
- compound1/10/vtc_pid_settings
- compound1/1CD.pdf
- compound1/20/
- compound1/20/acqu
- compound1/20/acqus
- compound1/20/audita.txt
- compound1/20/cpdprg2
- compound1/20/fid
- compound1/20/format.temp
- compound1/20/fq1list
- compound1/20/pdata/
- compound1/20/pdata/1/
- compound1/20/pdata/1/1i
- compound1/20/pdata/1/1r
- compound1/20/pdata/1/auditp.txt
- compound1/20/pdata/1/email_MPI104276_10_1.pdf
- compound1/20/pdata/1/intrng
- compound1/20/pdata/1/outd
- compound1/20/pdata/1/parm.txt
- compound1/20/pdata/1/peaklist.xml
- compound1/20/pdata/1/peakrng
- compound1/20/pdata/1/peaks
- compound1/20/pdata/1/proc
- compound1/20/pdata/1/procs
- compound1/20/pdata/1/thumb.png
- compound1/20/pdata/1/title
- compound1/20/precom.output
- compound1/20/prosol_History
- compound1/20/pulseprogram
- compound1/20/scon2
- compound1/20/shimvalues
- compound1/20/specpar
- compound1/20/stanprogram4720
- compound1/20/uxnmr.info
- compound1/20/uxnmr.par
- compound1/20/vtc_pid_settings
- compound1/30/
- compound1/30/acqu
- compound1/30/acqus
- compound1/30/adcInfo_TRX1.xml
- compound1/30/audita.txt
- compound1/30/fid
- compound1/30/format.temp
- compound1/30/pdata/
- compound1/30/pdata/1/
- compound1/30/pdata/1/1i
- compound1/30/pdata/1/1r
- compound1/30/pdata/1/auditp.txt
- compound1/30/pdata/1/intrng
- compound1/30/pdata/1/outd
- compound1/30/pdata/1/parm.txt
- compound1/30/pdata/1/peaklist.xml
- compound1/30/pdata/1/peakrng
- compound1/30/pdata/1/peaks
- compound1/30/pdata/1/proc
- compound1/30/pdata/1/procs
- compound1/30/pdata/1/title
- compound1/30/prosol_History
- compound1/30/pulseprogram
- compound1/30/scon2
- compound1/30/shimvalues
- compound1/30/specpar
- compound1/30/stanprogram11893
- compound1/30/stanprogram12077
- compound1/30/uxnmr.info
- compound1/30/uxnmr.par
- compound1/30/vtc_pid_settings
- compound1/31/
- compound1/31/acqu
- compound1/31/acqu2
- compound1/31/acqu2s
- compound1/31/acqus
- compound1/31/adcInfo_TRX1.xml
- compound1/31/audita.txt
- compound1/31/EA
- compound1/31/format.temp
- compound1/31/gpnam1
- compound1/31/gpnam2
- compound1/31/gpnam3
- compound1/31/pdata/
- compound1/31/pdata/1/
- compound1/31/pdata/1/2rr
- compound1/31/pdata/1/auditp.txt
- compound1/31/pdata/1/clevels
- compound1/31/pdata/1/curdat2
- compound1/31/pdata/1/outd
- compound1/31/pdata/1/parm.txt
- compound1/31/pdata/1/portf
- compound1/31/pdata/1/proc
- compound1/31/pdata/1/proc2
- compound1/31/pdata/1/proc2s
- compound1/31/pdata/1/procs
- compound1/31/pdata/1/thumb.png
- compound1/31/pdata/1/title
- compound1/31/pdata/99/
- compound1/31/pdata/99/1r
- compound1/31/pdata/99/auditp.txt
- compound1/31/pdata/99/outd
- compound1/31/pdata/99/proc
- compound1/31/pdata/99/procs
- compound1/31/pdata/99/used_from
- compound1/31/prosol_History
- compound1/31/pulseprogram
- compound1/31/scon2
- compound1/31/ser
- compound1/31/shimvalues
- compound1/31/specpar
- compound1/31/stanprogram11893
- compound1/31/stanprogram12077
- compound1/31/uxnmr.info
- compound1/31/uxnmr.par
- compound1/31/vtc_pid_settings
