# Supplementary material for: Guaianolide Sesquiterpenes With Significant Antiproliferative Activities From the Leaves of Artemisia argyi
Source: Front Chem. 2021 Jun 24;9:698700. doi: 10.3389/fchem.2021.698700 (PMC8263895; doi:10.3389/fchem.2021.698700)
Supplement: Supplementary file 6 [file DataSheet2.ZIP › compound1/10/audita.txt]

##TITLE= Audit trail, TopSpin 4.0.6
##JCAMPDX= 5.01
##ORIGIN= Bruker BioSpin GmbH
##OWNER= root
$$ /root/.topspin-BladeEpu/local_acqu/Y37/10/audita.txt
##AUDIT TRAIL=  $$ (NUMBER, WHEN, WHO, WHERE, PROCESS, VERSION, WHAT)
(   1,<2019-12-31 09:19:58.587 +0000>,<root>,<BladeEpu>,<go4>,<TopSpin 4.0.6>,
      <created by zg on 'Avance Neo' (CZC8497064) by user 'CZC8497064\nmrsu'
       started at 2019-12-31 09:18:46.959 +0000, POWCHK enabled, PULCHK disabled,
       completed at 2019-12-31 09:19:58.586 +0000
       configuration hash MD5:
       9F DF 1D 4F 41 31 03 83 7C 55 8E 1E 80 50 9E 4B
       double data hash MD5: 64K
       7D 16 37 56 BD 0C 7C C7 5B A7 CD 00 D8 A2 7B A2>)
$$ D:/Auto/data/nmrsu/nmr/Y37/10/audita.txt
(   2,<2019-12-31 17:18:30.640 +0800>,<nmrsu>,<CZC8497064>,<xwish3>,<TopSpin 4.0.6>,
      <ICON-NMR User ID: nmrsu
       double data hash MD5: 64K
       7D 16 37 56 BD 0C 7C C7 5B A7 CD 00 D8 A2 7B A2>)
##END=

$$ hash MD5
$$ 96 3B F4 43 6E 90 92 13 C3 6A 0A 1D BD 77 D3 93
