# Supplementary material for: Guaianolide Sesquiterpenes With Significant Antiproliferative Activities From the Leaves of Artemisia argyi
Source: Front Chem. 2021 Jun 24;9:698700. doi: 10.3389/fchem.2021.698700 (PMC8263895; doi:10.3389/fchem.2021.698700)
Supplement: Supplementary file 6 [file DataSheet2.ZIP › compound1/10/pdata/1/intrng]

P 0
5.288872   5.080320
5.080017   4.687733
4.408655   4.125338
4.125036   3.927683
3.456398   3.037174
2.643074   1.902094
1.901791   1.713822
1.713519   1.610908
1.610605   1.365730
1.365428   1.183815
1.183512   1.077571
1.077269   0.705265
