# Supplementary material for: Guaianolide Sesquiterpenes With Significant Antiproliferative Activities From the Leaves of Artemisia argyi
Source: Front Chem. 2021 Jun 24;9:698700. doi: 10.3389/fchem.2021.698700 (PMC8263895; doi:10.3389/fchem.2021.698700)
Supplement: Supplementary file 6 [file DataSheet2.ZIP › compound1/10/pdata/1/parm.txt]

Current Data Parameters
NAME                Y37              
EXPNO                10              
PROCNO                1              

F2 - Acquisition Parameters
Date_          20191231              
Time              17.19 h            
INSTRUM      Avance Neo              
PROBHD   Z114607_0216 (              
PULPROG            zg30              
TD                65536              
SOLVENT            DMSO              
NS                   16              
DS                    2              
SWH           11904.762 Hz           
FIDRES         0.363304 Hz           
AQ            2.7525120 sec          
RG                  101              
DW               42.000 usec         
DE                 8.79 usec         
TE                300.0 K            
D1           1.00000000 sec          
TD0                   1              
SFO1        600.1337058 MHz          
NUC1                 1H              
P0                 3.33 usec         
P1                10.00 usec         
PLW1        21.97500038 W            

F2 - Processing parameters
SI                65536              
SF          600.1300039 MHz          
WDW                  EM              
SSB      0              
LB                 0.30 Hz           
GB       0              
PC                 1.00              
