# Supplementary material for: Guaianolide Sesquiterpenes With Significant Antiproliferative Activities From the Leaves of Artemisia argyi
Source: Front Chem. 2021 Jun 24;9:698700. doi: 10.3389/fchem.2021.698700 (PMC8263895; doi:10.3389/fchem.2021.698700)
Supplement: Supplementary file 6 [file DataSheet2.ZIP › compound1/10/pdata/1/peaklist.xml]

<?xml version="1.0" encoding="UTF-8"?>
<PeakList>
  <PeakList1D>
    <PeakList1DHeader creator="nmrsu" date="2019-12-31T17:18:32.218+08:00" expNo="10" name="Y37" owner="" procNo="1" source="D:/Auto/data/nmrsu/nmr">
      <PeakPickDetails>F1=16.086969ppm, F2=-3.750002ppm, MI=0.10cm, MAXI=10000.00cm, PC=1.000
      </PeakPickDetails>
    </PeakList1DHeader>
    <Peak1D F1="5.182073" intensity="1.220371e-01" type="0"/>
    <Peak1D F1="5.130592" intensity="1.293752e-01" type="0"/>
    <Peak1D F1="5.027748" intensity="1.348336e-01" type="0"/>
    <Peak1D F1="4.302148" intensity="1.133276e-01" type="0"/>
    <Peak1D F1="3.311397" intensity="1.500000e+01" type="0"/>
    <Peak1D F1="3.288058" intensity="4.776486e-01" type="0"/>
    <Peak1D F1="2.539705" intensity="2.006026e-01" type="0"/>
    <Peak1D F1="2.503199" intensity="8.335189e+00" type="0"/>
    <Peak1D F1="2.500355" intensity="1.128437e+01" type="0"/>
    <Peak1D F1="2.497534" intensity="8.719529e+00" type="0"/>
    <Peak1D F1="2.466802" intensity="1.293113e-01" type="0"/>
    <Peak1D F1="2.458104" intensity="1.091453e-01" type="0"/>
    <Peak1D F1="1.234858" intensity="1.176654e-01" type="0"/>
    <Peak1D F1="1.017042" intensity="4.380704e-01" type="0"/>
    <Peak1D F1="0.944587" intensity="3.341174e-01" type="0"/>
    <Peak1D F1="0.939431" intensity="3.554314e-01" type="0"/>
    <Peak1D F1="0.933556" intensity="3.543985e-01" type="0"/>
    <Peak1D F1="0.928340" intensity="3.461993e-01" type="0"/>
  </PeakList1D>
</PeakList>
