# Supplementary material for: Guaianolide Sesquiterpenes With Significant Antiproliferative Activities From the Leaves of Artemisia argyi
Source: Front Chem. 2021 Jun 24;9:698700. doi: 10.3389/fchem.2021.698700 (PMC8263895; doi:10.3389/fchem.2021.698700)
Supplement: Supplementary file 6 [file DataSheet2.ZIP › compound1/10/shimvalues]

# Tue Dec 31 17:18:30 2019
#$$PROBEIDENTIFIER=Z114607_0216
#$$PROBENAME=PA BBO 600S3 BBF-H-D-05 Z SP
#$$SHIMID=292722
#
# Active Shim Gradients
#
Z           		532             
Z2          		1006            
Z3          		3113            
Z4          		-1617           
Z5          		17              
Z6          		-467            
Z7          		571             
Z8          		11024           
X           		4917            
XZ          		-2682           
XZ2         		545             
XZ3         		1462            
XZ4         		781             
XZ5         		-1210           
Y           		2249            
YZ          		3590            
YZ2         		-7998           
YZ3         		3760            
YZ4         		3563            
YZ5         		16000           
XY          		7424            
XYZ         		-5834           
XYZ2        		1502            
XYZ3        		-255            
XYZ4        		3233            
XYZ5        		21684           
(X2-Y2)     		9474            
(X2-Y2)Z    		11531           
(X2-Y2)Z2   		738             
(X2-Y2)Z3   		6               
(X2-Y2)Z4   		2711            
(X2-Y2)Z5   		-509            
X3          		50468           
X3Z         		12084           
Y3          		-2794           
Y3Z         		4399            
#
# Lock Parameter
#
FIELD		2390.712
LOCKPHASE		126.000 
LOCKPOWER		-20.000 
LOCKGAIN		103.164 
LOCKDC		-75.000 
LOCKSHIFT		2.490   
LOOPGAIN		5.000   
LOOPTIME		0.250   
LOOPFILTER		500.000 
#
IEEE64_VERSION_CODE 1
#
# Shim currents 
#
SHIM_SETTING [1 ]  827.90238671    
SHIM_SETTING [2 ]  -4354.96412646  
SHIM_SETTING [3 ]  2827.24277004   
SHIM_SETTING [4 ]  12635.18456044  
SHIM_SETTING [5 ]  -5351.52436163  
SHIM_SETTING [6 ]  -5971.97274011  
SHIM_SETTING [7 ]  10688.34468960  
SHIM_SETTING [8 ]  6597.08183433   
SHIM_SETTING [9 ]  1132.65381185   
SHIM_SETTING [10]  -740.39761756   
SHIM_SETTING [11]  0.00000000      
SHIM_SETTING [12]  -7192.97900000  
SHIM_SETTING [13]  1604.09800000   
SHIM_SETTING [14]  18615.99600000  
SHIM_SETTING [15]  3681.53400000   
SHIM_SETTING [16]  7240.17800000   
SHIM_SETTING [17]  767.58400000    
SHIM_SETTING [18]  6801.84400000   
SHIM_SETTING [19]  2110.68000000   
SHIM_SETTING [20]  3414.15200000   
SHIM_SETTING [21]  19509.90300000  
SHIM_SETTING [22]  -3260.21200000  
SHIM_SETTING [23]  14177.04600000  
SHIM_SETTING [24]  -1731.12600000  
SHIM_SETTING [25]  7538.91400000   
SHIM_SETTING [26]  3391.70100000   
SHIM_SETTING [27]  30337.95900000  
SHIM_SETTING [28]  8743.22200000   
SHIM_SETTING [29]  24965.43000000  
SHIM_SETTING [30]  -15283.79000000 
SHIM_SETTING [31]  5384.47600000   
SHIM_SETTING [32]  -16342.97400000 
SHIM_SETTING [33]  8173.82600000   
SHIM_SETTING [34]  7437.95300000   
SHIM_SETTING [35]  6398.97100000   
SHIM_SETTING [36]  -216.49900000   
SHIM_SETTING [37]  -13054.20900000 
SHIM_SETTING [38]  25531.08300000  
SHIM_SETTING [39]  2316.73700000   
SHIM_SETTING [40]  0.00000000      
