# Supplementary material for: Guaianolide Sesquiterpenes With Significant Antiproliferative Activities From the Leaves of Artemisia argyi
Source: Front Chem. 2021 Jun 24;9:698700. doi: 10.3389/fchem.2021.698700 (PMC8263895; doi:10.3389/fchem.2021.698700)
Supplement: Supplementary file 6 [file DataSheet2.ZIP › compound1/20/audita.txt]

##TITLE= Audit trail, TopSpin 3.5.b.48 pl 3
##JCAMPDX= 5.01
##ORIGIN= Bruker BioSpin GmbH
##OWNER= nmrsu
$$ D:/Zhao/data/nmrsu/nmr/MPI104276/10/audita.txt
##AUDIT TRAIL=  $$ (NUMBER, WHEN, WHO, WHERE, PROCESS, VERSION, WHAT)
(   1,<2020-02-01 05:41:55.238 +0800>,<nmrsu>,<NMR600>,<go4>,<TopSpin 3.5.b.48.3>,
      <created by zg
	started at 2020-02-01 02:19:06.499 +0800,
	POWCHK enabled, PULCHK disabled,
       configuration hash MD5:
       F5 C3 FC C0 B4 57 39 64 23 C9 71 75 CF 1A BA 5F
       data hash MD5: 64K
       14 D5 DB D6 21 68 B5 9D 9B 57 B1 2F 03 0F 78 0C>)
(   2,<2020-02-01 05:41:55.800 +0800>,<nmrsu>,<NMR600>,<audit>,<TopSpin 3.5.2>,
      <user comment:
       ICON-NMR User ID: nmrsu
       data hash MD5: 64K
       14 D5 DB D6 21 68 B5 9D 9B 57 B1 2F 03 0F 78 0C>)
##END=

$$ hash MD5
$$ 59 4E 75 31 D7 9D 18 96 21 B5 80 83 C3 06 C0 22
