# Supplementary material for: Guaianolide Sesquiterpenes With Significant Antiproliferative Activities From the Leaves of Artemisia argyi
Source: Front Chem. 2021 Jun 24;9:698700. doi: 10.3389/fchem.2021.698700 (PMC8263895; doi:10.3389/fchem.2021.698700)
Supplement: Supplementary file 6 [file DataSheet2.ZIP › compound1/20/pdata/1/auditp.txt]

##TITLE= Audit trail, TopSpin 3.5 pl 2
##JCAMPDX= 5.01
##ORIGIN= Bruker BioSpin GmbH
##OWNER= nmrsu
$$ D:/Zhao/data/nmrsu/nmr/MPI104276/10/pdata/1/auditp.txt
##AUDIT TRAIL=  $$ (NUMBER, WHEN, WHO, WHERE, PROCESS, VERSION, WHAT)
(   1,<2020-02-01 05:41:55.238 +0800>,<nmrsu>,<NMR600>,<go4>,<TopSpin 3.5.b.48.3>,
      <created by zg
	started at 2020-02-01 02:19:06.499 +0800,
	POWCHK enabled, PULCHK disabled,
       configuration hash MD5:
       F5 C3 FC C0 B4 57 39 64 23 C9 71 75 CF 1A BA 5F
       data hash MD5: 64K
       14 D5 DB D6 21 68 B5 9D 9B 57 B1 2F 03 0F 78 0C>)
(   2,<2020-02-01 05:41:55.800 +0800>,<nmrsu>,<NMR600>,<audit>,<TopSpin 3.5.2>,
      <user comment:
       ICON-NMR User ID: nmrsu
       data hash MD5: 64K
       14 D5 DB D6 21 68 B5 9D 9B 57 B1 2F 03 0F 78 0C>)
(   3,<2020-02-01 05:41:56.595 +0800>,<nmrsu>,<NMR600>,<proc1d>,<TopSpin 3.5.2>,
      <Start of raw data processing
       ef LB = 1 FT_mod = 6 PKNL = 1 SI = 32K 
       data hash MD5: 32K
       A2 9C C9 58 E8 AF CD 2C F5 71 B3 62 80 6F D6 F0>)
(   4,<2020-02-01 05:41:56.689 +0800>,<nmrsu>,<NMR600>,<proc1d>,<TopSpin 3.5.2>,
      <apk 
       data hash MD5: 32K
       F8 25 DD 26 7D 85 BD D6 98 2C 07 37 E4 9A C2 7F>)
(   5,<2020-02-01 05:41:56.767 +0800>,<nmrsu>,<NMR600>,<proc1d>,<TopSpin 3.5.2>,
      <abs ABSG = 5 
       data hash MD5: 32K
       ED 8C ED 44 70 B1 DA 9F FC 43 E2 36 CD 45 5B E1>)
$$ D:\Auto\data\nmrsu\nmr/Y37/20/pdata/1/auditp.txt
(   6,<2020-02-08 09:36:55.320 +0800>,<nmrsu>,<CZC8497064>,<audit>,<TopSpin 4.0.6>,
      <user comment:
       TITLE=13c NMR Y37 in DMSOTITLE_END
       data hash MD5: 32K
       ED 8C ED 44 70 B1 DA 9F FC 43 E2 36 CD 45 5B E1>)
(   7,<2020-02-08 09:37:03.224 +0800>,<nmrsu>,<CZC8497064>,<proc1d>,<TopSpin 4.0.6>,
      <pk fgphup PHC0 = 153.6313 PHC1 = -204.8 
       data hash MD5: 32K
       49 B5 F5 48 13 CC 8B 76 E7 E9 B5 3F B7 E9 02 8B>)
(   8,<2020-02-08 09:37:04.536 +0800>,<nmrsu>,<CZC8497064>,<proc1d>,<TopSpin 4.0.6>,
      <abs ABSG = 5 
       data hash MD5: 32K
       E6 75 F5 F5 73 3A DD 37 71 9E B9 FE 3D 1C 8C 20>)
(   9,<2020-02-08 09:37:06.145 +0800>,<nmrsu>,<CZC8497064>,<proc1d>,<TopSpin 4.0.6>,
      <absf ABSG = 5 ABSF2 = 200 ABSF1 = 250 
       data hash MD5: 32K
       5B 92 30 0B B0 EA 49 53 86 4A 43 13 61 41 B2 1F>)
(  10,<2020-02-08 09:37:06.426 +0800>,<nmrsu>,<CZC8497064>,<proc1d>,<TopSpin 4.0.6>,
      <absf ABSG = 5 ABSF2 = 100 ABSF1 = 150 
       data hash MD5: 32K
       35 B9 75 03 86 7C 9E 7A E0 64 68 31 68 21 82 0C>)
(  11,<2020-02-08 09:37:06.536 +0800>,<nmrsu>,<CZC8497064>,<proc1d>,<TopSpin 4.0.6>,
      <absf ABSG = 5 ABSF2 = 50 ABSF1 = 100 
       data hash MD5: 32K
       58 28 F3 F4 FD A3 C9 4E D9 EC 11 12 74 66 D4 1D>)
(  12,<2020-02-08 09:37:06.645 +0800>,<nmrsu>,<CZC8497064>,<proc1d>,<TopSpin 4.0.6>,
      <absf ABSG = 5 ABSF2 = 0 ABSF1 = 50 
       data hash MD5: 32K
       50 F4 F4 00 C1 78 DF 95 CF 92 4E 1B D9 3B 8B EE>)
(  13,<2020-02-08 09:37:06.755 +0800>,<nmrsu>,<CZC8497064>,<proc1d>,<TopSpin 4.0.6>,
      <absf ABSG = 5 ABSF2 = -50 ABSF1 = 0 
       data hash MD5: 32K
       49 FE FC FB 11 86 78 5D 46 09 EC B6 00 0E 9B F8>)
##END=

$$ hash MD5
$$ 98 13 4F 3E 95 C5 70 D9 22 1E 9F 36 2B 93 14 14
