# Supplementary material for: Guaianolide Sesquiterpenes With Significant Antiproliferative Activities From the Leaves of Artemisia argyi
Source: Front Chem. 2021 Jun 24;9:698700. doi: 10.3389/fchem.2021.698700 (PMC8263895; doi:10.3389/fchem.2021.698700)
Supplement: Supplementary file 6 [file DataSheet2.ZIP › compound1/20/pdata/1/parm.txt]

Current Data Parameters
NAME          MPI104276              
EXPNO                10              
PROCNO                1              

F2 - Acquisition Parameters
Date_          20200201              
Time               5.41 h            
INSTRUM           spect              
PROBHD   Z132572_0018 (              
PULPROG          zgpg30              
TD                65536              
SOLVENT            DMSO              
NS                 4096              
DS                    4              
SWH           36231.883 Hz           
FIDRES         0.552855 Hz           
AQ            0.9043968 sec          
RG               191.17              
DW               13.800 usec         
DE                18.00 usec         
TE                295.1 K            
D1           2.00000000 sec          
D11          0.03000000 sec          
TD0                   1              
SFO1        150.9178988 MHz          
NUC1                13C              
P1                10.00 usec         
PLW1        35.12699890 W            
SFO2        600.1324005 MHz          
NUC2                 1H              
CPDPRG[2        waltz16              
PCPD2             80.00 usec         
PLW2        15.90499973 W            
PLW12        0.35786000 W            
PLW13        0.17972000 W            

F2 - Processing parameters
SI                32768              
SF          150.9028085 MHz          
WDW                  EM              
SSB      0              
LB                 1.00 Hz           
GB       0              
PC                 1.40              
