# Supplementary material for: Guaianolide Sesquiterpenes With Significant Antiproliferative Activities From the Leaves of Artemisia argyi
Source: Front Chem. 2021 Jun 24;9:698700. doi: 10.3389/fchem.2021.698700 (PMC8263895; doi:10.3389/fchem.2021.698700)
Supplement: Supplementary file 6 [file DataSheet2.ZIP › compound1/20/pdata/1/peaklist.xml]

<?xml version="1.0" encoding="UTF-8"?>
<PeakList>
  <PeakList1D>
    <PeakList1DHeader creator="nmrsu" date="2020-02-01T05:41:56.783+08:00" expNo="10" name="MPI104276" owner="" procNo="1" source="D:/Zhao/data/nmrsu/nmr">
      <PeakPickDetails>F1=220.050400ppm, F2=-20.050394ppm, MI=0.00cm, MAXI=10000.00cm, PC=1.400
      </PeakPickDetails>
    </PeakList1DHeader>
    <Peak1D F1="145.959229" intensity="1.906838e+000" type="0"/>
    <Peak1D F1="137.382523" intensity="2.955732e+000" type="0"/>
    <Peak1D F1="122.768082" intensity="1.873919e+000" type="0"/>
    <Peak1D F1="116.156677" intensity="1.963471e+000" type="0"/>
    <Peak1D F1="80.698204" intensity="5.686985e+000" type="0"/>
    <Peak1D F1="77.737480" intensity="5.242499e+000" type="0"/>
    <Peak1D F1="76.575272" intensity="4.110486e+000" type="0"/>
    <Peak1D F1="74.470734" intensity="4.915199e+000" type="0"/>
    <Peak1D F1="63.468273" intensity="4.119361e+000" type="0"/>
    <Peak1D F1="49.065144" intensity="1.575761e+000" type="0"/>
    <Peak1D F1="47.683907" intensity="4.402710e+000" type="0"/>
    <Peak1D F1="44.419010" intensity="1.417174e+000" type="0"/>
    <Peak1D F1="43.561787" intensity="1.485026e+000" type="0"/>
    <Peak1D F1="43.394947" intensity="3.315292e+000" type="0"/>
    <Peak1D F1="42.996712" intensity="8.379458e+000" type="0"/>
    <Peak1D F1="40.843689" intensity="5.524656e+000" type="0"/>
    <Peak1D F1="40.468452" intensity="1.045765e+002" type="0"/>
    <Peak1D F1="40.348827" intensity="9.221443e+002" type="0"/>
    <Peak1D F1="40.210079" intensity="2.783251e+003" type="0"/>
    <Peak1D F1="40.071148" intensity="5.497009e+003" type="0"/>
    <Peak1D F1="39.932087" intensity="6.456854e+003" type="0"/>
    <Peak1D F1="39.792995" intensity="5.476435e+003" type="0"/>
    <Peak1D F1="39.653877" intensity="2.744169e+003" type="0"/>
    <Peak1D F1="39.514774" intensity="8.902196e+002" type="0"/>
    <Peak1D F1="36.860863" intensity="3.652786e+000" type="0"/>
    <Peak1D F1="25.660433" intensity="1.052372e+001" type="0"/>
    <Peak1D F1="22.532766" intensity="1.500000e+001" type="0"/>
    <Peak1D F1="16.451441" intensity="4.759272e+000" type="0"/>
    <Peak1D F1="0.585787" intensity="2.314334e+000" type="0"/>
    <Peak1D F1="-15.194973" intensity="1.567291e+000" type="0"/>
    <Peak1D F1="-16.472828" intensity="1.417835e+000" type="0"/>
  </PeakList1D>
</PeakList>
