# Supplementary material for: Guaianolide Sesquiterpenes With Significant Antiproliferative Activities From the Leaves of Artemisia argyi
Source: Front Chem. 2021 Jun 24;9:698700. doi: 10.3389/fchem.2021.698700 (PMC8263895; doi:10.3389/fchem.2021.698700)
Supplement: Supplementary file 6 [file DataSheet2.ZIP › compound1/20/shimvalues]

# Sat Feb 01 05:41:55 2020
#$$PROBEIDENTIFIER=Z132572_0018
#$$PROBENAME=CP BBO 600S3 BB-H&F-D-05 Z
#$$SHIMID=292722
#
# Active Shim Gradients
#
Z           		9889            
Z2          		1036            
Z3          		3782            
Z4          		6445            
Z5          		-292            
X           		-2276           
XZ          		3628            
XZ2         		-4670           
(X2-Y2)     		7219            
XY          		-44             
Y           		5441            
YZ          		-2373           
YZ2         		1241            
(X2-Y2)Z2   		-44             
XZ4         		-2560           
XZ3         		-2088           
Z6          		-894            
(X2-Y2)Z    		-4326           
YZ4         		-3149           
YZ3         		-246            
XYZ2        		4711            
XYZ         		-77             
X3Z         		1251            
X3          		2360            
Y3Z         		4055            
Y3          		2303            
Z7          		7379            
Z8          		10507           
XZ5         		7927            
YZ5         		9905            
(X2-Y2)Z3   		326             
(X2-Y2)Z4   		-2887           
(X2-Y2)Z5   		0               
XYZ3        		-3004           
XYZ4        		-9704           
XYZ5        		0               
#
# Lock Parameter
#
FIELD		-3829.605
LOCKPHASE		192.500 
LOCKPOWER		-20.000 
LOCKGAIN		118.470 
LOCKDC		-75.000 
LOCKSHIFT		2.490   
LOOPGAIN		5.000   
LOOPTIME		0.250   
LOOPFILTER		500.000 
#
IEEE64_VERSION_CODE 1
#
# Shim currents 
#
SHIM_SETTING [1 ]  6598.77607482   
SHIM_SETTING [2 ]  -2941.30478191  
SHIM_SETTING [3 ]  -167.49244194   
SHIM_SETTING [4 ]  6887.62104270   
SHIM_SETTING [5 ]  -3474.76870632  
SHIM_SETTING [6 ]  -2924.54142190  
SHIM_SETTING [7 ]  24232.56136297  
SHIM_SETTING [8 ]  6697.63533393   
SHIM_SETTING [9 ]  6462.29058131   
SHIM_SETTING [10]  2193.04500717   
SHIM_SETTING [11]  2600.00000000   
SHIM_SETTING [12]  -1752.65800000  
SHIM_SETTING [13]  6358.33900000   
SHIM_SETTING [14]  538.00900000    
SHIM_SETTING [15]  -3791.82500000  
SHIM_SETTING [16]  -12774.45400000 
SHIM_SETTING [17]  8896.84000000   
SHIM_SETTING [18]  -2297.21300000  
SHIM_SETTING [19]  5465.04400000   
SHIM_SETTING [20]  -8722.83500000  
SHIM_SETTING [21]  -799.11500000   
SHIM_SETTING [22]  7371.54400000   
SHIM_SETTING [23]  6882.56100000   
SHIM_SETTING [24]  13393.29200000  
SHIM_SETTING [25]  116.11200000    
SHIM_SETTING [26]  1398.18600000   
SHIM_SETTING [27]  1751.20300000   
SHIM_SETTING [28]  5082.70600000   
SHIM_SETTING [29]  -11251.14000000 
SHIM_SETTING [30]  -5208.78700000  
SHIM_SETTING [31]  9110.78400000   
SHIM_SETTING [32]  3396.60100000   
SHIM_SETTING [33]  -2118.55600000  
SHIM_SETTING [34]  2473.09800000   
SHIM_SETTING [35]  8055.63000000   
SHIM_SETTING [36]  4365.15600000   
SHIM_SETTING [37]  -9537.61000000  
SHIM_SETTING [38]  9084.41400000   
SHIM_SETTING [39]  6466.54200000   
SHIM_SETTING [40]  2600.00000000   
