# Supplementary material for: Guaianolide Sesquiterpenes With Significant Antiproliferative Activities From the Leaves of Artemisia argyi
Source: Front Chem. 2021 Jun 24;9:698700. doi: 10.3389/fchem.2021.698700 (PMC8263895; doi:10.3389/fchem.2021.698700)
Supplement: Supplementary file 6 [file DataSheet2.ZIP › compound1/30/audita.txt]

##TITLE= Audit trail, TopSpin 4.0.6
##JCAMPDX= 5.01
##ORIGIN= Bruker BioSpin GmbH
##OWNER= root
$$ /root/.topspin-BladeEpu/local_acqu/Y37/30/audita.txt
##AUDIT TRAIL=  $$ (NUMBER, WHEN, WHO, WHERE, PROCESS, VERSION, WHAT)
(   1,<2020-05-29 09:29:56.911 +0000>,<root>,<BladeEpu>,<go4>,<TopSpin 4.0.6>,
      <created by zg on 'Avance Neo' (CZC8497064) by user 'CZC8497064\nmrsu'
       started at 2020-05-29 09:28:45.753 +0000, POWCHK enabled, PULCHK disabled,
       completed at 2020-05-29 09:29:56.910 +0000
       configuration hash MD5:
       0D 70 BB 4E AD AD FF CE 67 42 F0 ED AE D5 3F 58
       double data hash MD5: 64K
       AD 44 2D 07 32 4B 3D 05 C7 0A E9 3C 87 C6 F7 02>)
$$ D:/Auto/data/nmrsu/nmr/Y37/30/audita.txt
(   2,<2020-05-29 17:28:40.884 +0800>,<nmrsu>,<CZC8497064>,<xwish3>,<TopSpin 4.0.6>,
      <ICON-NMR User ID: nmrsu
       double data hash MD5: 64K
       AD 44 2D 07 32 4B 3D 05 C7 0A E9 3C 87 C6 F7 02>)
##END=

$$ hash MD5
$$ 94 76 E5 25 53 E0 82 0C 13 B8 43 41 5A 2E 6A EF
