# Supplementary material for: Guaianolide Sesquiterpenes With Significant Antiproliferative Activities From the Leaves of Artemisia argyi
Source: Front Chem. 2021 Jun 24;9:698700. doi: 10.3389/fchem.2021.698700 (PMC8263895; doi:10.3389/fchem.2021.698700)
Supplement: Supplementary file 6 [file DataSheet2.ZIP › compound1/30/pdata/1/auditp.txt]

##TITLE= Audit trail, TopSpin 4.0.6
##JCAMPDX= 5.01
##ORIGIN= Bruker BioSpin GmbH
##OWNER= nmrsu
$$ D:\Auto\data\nmrsu\nmr/Y37/30/pdata/1/auditp.txt
##AUDIT TRAIL=  $$ (NUMBER, WHEN, WHO, WHERE, PROCESS, VERSION, WHAT)
(   1,<2020-05-29 09:29:56.911 +0000>,<root>,<BladeEpu>,<go4>,<TopSpin 4.0.6>,
      <created by zg on 'Avance Neo' (CZC8497064) by user 'CZC8497064\nmrsu'
       started at 2020-05-29 09:28:45.753 +0000, POWCHK enabled, PULCHK disabled,
       completed at 2020-05-29 09:29:56.910 +0000
       configuration hash MD5:
       0D 70 BB 4E AD AD FF CE 67 42 F0 ED AE D5 3F 58
       double data hash MD5: 64K
       AD 44 2D 07 32 4B 3D 05 C7 0A E9 3C 87 C6 F7 02>)
$$ D:/Auto/data/nmrsu/nmr/Y37/30/audita.txt
(   2,<2020-05-29 17:28:40.884 +0800>,<nmrsu>,<CZC8497064>,<xwish3>,<TopSpin 4.0.6>,
      <ICON-NMR User ID: nmrsu
       double data hash MD5: 64K
       AD 44 2D 07 32 4B 3D 05 C7 0A E9 3C 87 C6 F7 02>)
(   3,<2020-05-29 17:28:41.618 +0800>,<nmrsu>,<CZC8497064>,<proc1d>,<TopSpin 4.0.6>,
      <Start of raw data processing
       ef LB = 0.3 FT_mod = 6 PKNL = 1 SI = 64K 
       data hash MD5: 64K
       72 A6 54 43 E4 A5 58 91 9F 33 D8 7F 94 D8 8C 90>)
$$ D:\Auto\data\nmrsu\nmr/Y37/30/pdata/1/auditp.txt
(   4,<2020-05-29 17:28:42.821 +0800>,<nmrsu>,<CZC8497064>,<proc1d>,<TopSpin 4.0.6>,
      <apk0 
       data hash MD5: 64K
       3B DE 3E 15 4C 7D E2 5A AD 8B 7E CE 64 1C 1C 1F>)
(   5,<2020-05-29 17:28:42.915 +0800>,<nmrsu>,<CZC8497064>,<proc1d>,<TopSpin 4.0.6>,
      <abs ABSG = 5 
       data hash MD5: 64K
       F5 8C 85 76 CD A9 10 7A F9 72 84 F5 A3 C4 3C AD>)
##END=

$$ hash MD5
$$ D8 06 03 06 0D CD EB B5 15 0B 0A 0A 15 0E C1 86
