# Supplementary material for: Guaianolide Sesquiterpenes With Significant Antiproliferative Activities From the Leaves of Artemisia argyi
Source: Front Chem. 2021 Jun 24;9:698700. doi: 10.3389/fchem.2021.698700 (PMC8263895; doi:10.3389/fchem.2021.698700)
Supplement: Supplementary file 6 [file DataSheet2.ZIP › compound1/30/pdata/1/intrng]

P 0
5.343994   5.085498
5.085195   4.825791
4.825489   4.620872
4.319697   3.922570
3.464603   2.942163
2.624643   0.673515
