# Supplementary material for: Guaianolide Sesquiterpenes With Significant Antiproliferative Activities From the Leaves of Artemisia argyi
Source: Front Chem. 2021 Jun 24;9:698700. doi: 10.3389/fchem.2021.698700 (PMC8263895; doi:10.3389/fchem.2021.698700)
Supplement: Supplementary file 6 [file DataSheet2.ZIP › compound1/30/pdata/1/peaklist.xml]

<?xml version="1.0" encoding="UTF-8"?>
<PeakList>
  <PeakList1D>
    <PeakList1DHeader creator="nmrsu" date="2020-05-29T17:28:42.962+08:00" expNo="30" name="Y37" owner="" procNo="1" source="D:\Auto\data\nmrsu\nmr">
      <PeakPickDetails>F1=16.089121ppm, F2=-3.747851ppm, MI=0.10cm, MAXI=10000.00cm, PC=1.000
      </PeakPickDetails>
    </PeakList1DHeader>
    <Peak1D F1="3.323590" intensity="1.500000e+01" type="0"/>
    <Peak1D F1="3.299957" intensity="2.679646e-01" type="0"/>
    <Peak1D F1="2.540679" intensity="1.374663e-01" type="0"/>
    <Peak1D F1="2.507240" intensity="1.885314e+00" type="0"/>
    <Peak1D F1="2.504308" intensity="4.081122e+00" type="0"/>
    <Peak1D F1="2.501308" intensity="5.750951e+00" type="0"/>
    <Peak1D F1="2.498319" intensity="4.327837e+00" type="0"/>
    <Peak1D F1="2.495385" intensity="2.223658e+00" type="0"/>
    <Peak1D F1="1.015354" intensity="2.254322e-01" type="0"/>
    <Peak1D F1="0.944099" intensity="1.775752e-01" type="0"/>
    <Peak1D F1="0.938806" intensity="1.875762e-01" type="0"/>
    <Peak1D F1="0.933015" intensity="1.895016e-01" type="0"/>
    <Peak1D F1="0.927718" intensity="1.881926e-01" type="0"/>
  </PeakList1D>
</PeakList>
