# Supplementary material for: Guaianolide Sesquiterpenes With Significant Antiproliferative Activities From the Leaves of Artemisia argyi
Source: Front Chem. 2021 Jun 24;9:698700. doi: 10.3389/fchem.2021.698700 (PMC8263895; doi:10.3389/fchem.2021.698700)
Supplement: Supplementary file 6 [file DataSheet2.ZIP › compound1/30/pdata/1/peakrng]

P    #regions in PPM
# 2020-05-29 17:28:42 +0800  nmrsu@CZC8497064
# low field   high field   mi   maxi
  16.0891208648682  -3.74785087932336  0.100  10000.000  # for region 1
