# Supplementary material for: Guaianolide Sesquiterpenes With Significant Antiproliferative Activities From the Leaves of Artemisia argyi
Source: Front Chem. 2021 Jun 24;9:698700. doi: 10.3389/fchem.2021.698700 (PMC8263895; doi:10.3389/fchem.2021.698700)
Supplement: Supplementary file 6 [file DataSheet2.ZIP › compound1/31/acqu2]

##TITLE= Parameter file, TopSpin 4.0.6
##JCAMPDX= 5.0
##DATATYPE= Parameter Values
##NPOINTS= 3	$$ modification sequence number
##ORIGIN= Bruker BioSpin GmbH
##OWNER= nmrsu
$$ 2020-05-29 14:05:39.949 +0800  nmrsu@CZC8497064
$$ C:/Bruker/TopSpin4.0.6/prog/curdir/changer/inmrchanger/May28-2020-1048-nmrsu/2/2.173/data/nmr/Y37/31/acqu2
$$ process C:\Bruker\TopSpin4.0.6\prog\mod\dataserver.exe
##$ACQT0= 0
##$BF1= 150.902808526
##$DE= 8.282649
##$DECIM= 1
##$DR= 32
##$FW= 2.4e+08
##$FnILOOP= 0
##$FnMODE= 1
##$NUC1= <13C>
##$NusJSP= 0
##$NusT2= 1
##$NusTD= 0
##$O1= 18108.33702312
##$PULPROG= <zg30>
##$ProjAngle= 0
##$SFO1= 150.920916863023
##$SW= 249.995000600172
##$SW_h= 37729.47470175
##$TD= 128
##END=
