# Supplementary material for: Guaianolide Sesquiterpenes With Significant Antiproliferative Activities From the Leaves of Artemisia argyi
Source: Front Chem. 2021 Jun 24;9:698700. doi: 10.3389/fchem.2021.698700 (PMC8263895; doi:10.3389/fchem.2021.698700)
Supplement: Supplementary file 6 [file DataSheet2.ZIP › compound1/31/adcInfo_TRX1.xml]

 <TRX channel="1">
	<summary>Optimal performance achieved</summary>
	<maxAdcModulation>
		<utcDate>29-11:11:06.923</utcDate>
		<adcModulationPercent>30</adcModulationPercent>
		<numScan>31</numScan>
		<numExp>110</numExp>
	</maxAdcModulation>
	<minAdcModulation>
		<utcDate>29-09:56:27.749</utcDate>
		<adcModulationPercent>21</adcModulationPercent>
		<numScan>5</numScan>
		<numExp>28</numExp>
	</minAdcModulation>
	<adcOverflow>no</adcOverflow>
</TRX>
