# Supplementary material for: Guaianolide Sesquiterpenes With Significant Antiproliferative Activities From the Leaves of Artemisia argyi
Source: Front Chem. 2021 Jun 24;9:698700. doi: 10.3389/fchem.2021.698700 (PMC8263895; doi:10.3389/fchem.2021.698700)
Supplement: Supplementary file 6 [file DataSheet2.ZIP › compound1/31/audita.txt]

##TITLE= Audit trail, TopSpin 4.0.6
##JCAMPDX= 5.01
##ORIGIN= Bruker BioSpin GmbH
##OWNER= root
$$ /root/.topspin-BladeEpu/local_acqu/Y37/31/audita.txt
##AUDIT TRAIL=  $$ (NUMBER, WHEN, WHO, WHERE, PROCESS, VERSION, WHAT)
(   1,<2020-05-29 11:26:31.149 +0000>,<root>,<BladeEpu>,<go4>,<TopSpin 4.0.6>,
      <created by zg on 'Avance Neo' (CZC8497064) by user 'CZC8497064\nmrsu'
       started at 2020-05-29 09:30:37.519 +0000, POWCHK enabled, PULCHK disabled,
       completed at 2020-05-29 11:26:31.148 +0000
       configuration hash MD5:
       0D 70 BB 4E AD AD FF CE 67 42 F0 ED AE D5 3F 58
       double data hash MD5: 2K * 128
       1A 8A 9C 66 F6 C0 C0 7C 38 EF F6 66 2B 55 54 A8>)
$$ D:\Auto\data\nmrsu\nmr/Y37/31/audita.txt
(   2,<2020-05-29 19:25:15.135 +0800>,<nmrsu>,<CZC8497064>,<sertoint>,<TopSpin 4.0.6>,
      <sertoint
       data hash MD5: 2K * 128
       9A 9E E7 D0 AF 60 DA 6F 86 75 EC AE 5C C1 EC E8>)
$$ D:/Auto/data/nmrsu/nmr/Y37/31/audita.txt
(   3,<2020-05-29 19:25:15.150 +0800>,<nmrsu>,<CZC8497064>,<xwish3>,<TopSpin 4.0.6>,
      <ICON-NMR User ID: nmrsu
       data hash MD5: 2K * 128
       9A 9E E7 D0 AF 60 DA 6F 86 75 EC AE 5C C1 EC E8>)
##END=

$$ hash MD5
$$ 8B 07 18 FB 0D 22 40 5C 66 E2 5A 1D 49 03 FA 55
