# Supplementary material for: Guaianolide Sesquiterpenes With Significant Antiproliferative Activities From the Leaves of Artemisia argyi
Source: Front Chem. 2021 Jun 24;9:698700. doi: 10.3389/fchem.2021.698700 (PMC8263895; doi:10.3389/fchem.2021.698700)
Supplement: Supplementary file 6 [file DataSheet2.ZIP › compound1/31/pdata/1/auditp.txt]

##TITLE= Audit trail, TopSpin 4.0.6
##JCAMPDX= 5.01
##ORIGIN= Bruker BioSpin GmbH
##OWNER= nmrsu
$$ D:\Auto\data\nmrsu\nmr/Y37/31/pdata/1/auditp.txt
##AUDIT TRAIL=  $$ (NUMBER, WHEN, WHO, WHERE, PROCESS, VERSION, WHAT)
(   1,<2020-05-29 11:26:31.149 +0000>,<root>,<BladeEpu>,<go4>,<TopSpin 4.0.6>,
      <created by zg on 'Avance Neo' (CZC8497064) by user 'CZC8497064\nmrsu'
       started at 2020-05-29 09:30:37.519 +0000, POWCHK enabled, PULCHK disabled,
       completed at 2020-05-29 11:26:31.148 +0000
       configuration hash MD5:
       0D 70 BB 4E AD AD FF CE 67 42 F0 ED AE D5 3F 58
       double data hash MD5: 2K * 128
       1A 8A 9C 66 F6 C0 C0 7C 38 EF F6 66 2B 55 54 A8>)
$$ D:\Auto\data\nmrsu\nmr/Y37/31/audita.txt
(   2,<2020-05-29 19:25:15.135 +0800>,<nmrsu>,<CZC8497064>,<sertoint>,<TopSpin 4.0.6>,
      <sertoint
       data hash MD5: 2K * 128
       9A 9E E7 D0 AF 60 DA 6F 86 75 EC AE 5C C1 EC E8>)
$$ D:/Auto/data/nmrsu/nmr/Y37/31/audita.txt
(   3,<2020-05-29 19:25:15.150 +0800>,<nmrsu>,<CZC8497064>,<xwish3>,<TopSpin 4.0.6>,
      <ICON-NMR User ID: nmrsu
       data hash MD5: 2K * 128
       9A 9E E7 D0 AF 60 DA 6F 86 75 EC AE 5C C1 EC E8>)
(   4,<2020-05-29 19:25:15.947 +0800>,<nmrsu>,<CZC8497064>,<proc2d>,<TopSpin 4.0.6>,
      <Start of raw data processing
       xfb same F2: SI = 2K WDW = 3 SSB = 0 FT_mod = 6 PKNL = 1 F1: SI = 1K ME_mod = 2 NCOEF = 32 WDW = 3 SSB = 0 FT_mod = 6 FCOR = 0.5 PH_mod = 2
       data hash MD5: 2K * 1K
       8F F3 1B B9 80 41 7E 72 FA E3 43 07 8B 96 80 05>)
$$ D:\Auto\data\nmrsu\nmr/Y37/31/pdata/1/auditp.txt
(   5,<2020-05-29 19:25:16.197 +0800>,<nmrsu>,<CZC8497064>,<proc2d>,<TopSpin 4.0.6>,
      <abs2 F2: ABSG = 5 ABSF1 = 12.809 ABSF2 = -0.2090032
       data hash MD5: 2K * 1K
       3E F2 2A 54 F2 EC B1 9F FB 42 07 B2 D8 11 6D 4B>)
(   6,<2020-05-29 19:25:16.338 +0800>,<nmrsu>,<CZC8497064>,<proc2d>,<TopSpin 4.0.6>,
      <abs1 F1: ABSG = 5 ABSF1 = 244.5636 ABSF2 = -4.56354
       data hash MD5: 2K * 1K
       55 B7 DF 14 7F 62 A7 93 6E B0 6A 13 9B 3C 7A 45>)
(   7,<2020-06-01 09:29:38.054 +0800>,<nmrsu>,<CZC8497064>,<proc2d>,<TopSpin 4.0.6>,
      <abs1 F1: ABSG = 5 ABSF1 = 244.5636 ABSF2 = -4.56354
       data hash MD5: 2K * 1K
       6E 14 70 E0 3D 9B 17 49 7A 59 78 D4 40 DE DD 4B>)
(   8,<2020-06-01 09:29:38.866 +0800>,<nmrsu>,<CZC8497064>,<proc2d>,<TopSpin 4.0.6>,
      <abs2 F2: ABSG = 5 ABSF1 = 12.809 ABSF2 = -0.2090032
       data hash MD5: 2K * 1K
       73 19 7D A0 55 98 91 7F 0D 8E BC DA 61 48 EE F3>)
##END=

$$ hash MD5
$$ 08 3F 26 54 C9 08 77 AB 2A 95 41 73 30 FA 1A F5
