# Supplementary material for: Guaianolide Sesquiterpenes With Significant Antiproliferative Activities From the Leaves of Artemisia argyi
Source: Front Chem. 2021 Jun 24;9:698700. doi: 10.3389/fchem.2021.698700 (PMC8263895; doi:10.3389/fchem.2021.698700)
Supplement: Supplementary file 6 [file DataSheet2.ZIP › compound1/31/pdata/1/clevels]

##TITLE= Parameter file, TopSpin 4.0.6
##JCAMPDX= 5.0
##DATATYPE= Parameter Values
##NPOINTS= 2	$$ modification sequence number
##ORIGIN= Bruker BioSpin GmbH
##OWNER= nmrsu
$$ 2020-06-01 09:29:40.506 +0800  nmrsu@CZC8497064
$$ D:\Auto\data\nmrsu\nmr/Y37/31/pdata/1/clevels
$$ process C:\Bruker\TopSpin4.0.6\prog\au\bin\CLEV.exe
##$LEVELS= (0..255)
-19201902302.584 -16596780456.7876 -14345095459.3046 -12398896537.3342
-10716738398.8235 -9262798633.97518 -8006114858.88201 -6919925355.87522
-5981099169.18824 -5169643519.53471 -4468278047.7446 -3862066820.76083
-3338100263.37784 -2885220242.29712 -2493782448.02552 -2155451014.41852
-1863021002.18738 -1610264966.0668 -1391800338.21289 -1202974803.69399
-1039767227.08716 -898702020.362125 -776775128.473311 -671390056.485688
-580302575.899665 -501572932.668187 -433524539.151561 -374708270.334249
-323871603.973491 -279931947.503574 -241953583.678665 -209127744 209127744
241953583.678665 279931947.503574 323871603.973491 374708270.334249 433524539.151561
501572932.668187 580302575.899665 671390056.485688 776775128.473311 898702020.362125
1039767227.08716 1202974803.69399 1391800338.21289 1610264966.0668 1863021002.18738
2155451014.41852 2493782448.02552 2885220242.29712 3338100263.37784 3862066820.76083
4468278047.7446 5169643519.53471 5981099169.18824 6919925355.87522 8006114858.88201
9262798633.97518 10716738398.8235 12398896537.3342 14345095459.3046 16596780456.7876
19201902302.584 0 0 0 0 0 0 0 0 0 0 0 0 0 0 0 0 0 0 0 0 0 0 0 0 0 0 0 0
0 0 0 0 0 0 0 0 0 0 0 0 0 0 0 0 0 0 0 0 0 0 0 0 0 0 0 0 0 0 0 0 0 0 0 0
0 0 0 0 0 0 0 0 0 0 0 0 0 0 0 0 0 0 0 0 0 0 0 0 0 0 0 0 0 0 0 0 0 0 0 0
0 0 0 0 0 0 0 0 0 0 0 0 0 0 0 0 0 0 0 0 0 0 0 0 0 0 0 0 0 0 0 0 0 0 0 0
0 0 0 0 0 0 0 0 0 0 0 0 0 0 0 0 0 0 0 0 0 0 0 0 0 0 0 0 0 0 0 0 0 0 0 0
0 0 0 0 0 0 0 0 0 0 0 0 0 0 0 0 0 0 0 0
##$LEVSIGN= 0
##$MAXLEV= 32
##$METHOD= 0
##$NEGBASE= -209127744
##$NEGINCR= 1.15696549415588
##$POSBASE= 209127744
##$POSINCR= 1.15696549415588
##END=
