# Supplementary material for: Guaianolide Sesquiterpenes With Significant Antiproliferative Activities From the Leaves of Artemisia argyi
Source: Front Chem. 2021 Jun 24;9:698700. doi: 10.3389/fchem.2021.698700 (PMC8263895; doi:10.3389/fchem.2021.698700)
Supplement: Supplementary file 6 [file DataSheet2.ZIP › compound1/31/pdata/99/auditp.txt]

##TITLE= Audit trail, TopSpin 4.0.6
##JCAMPDX= 5.01
##ORIGIN= Bruker BioSpin GmbH
##OWNER= nmrsu
$$ D:\Auto\data\nmrsu\nmr/Y37/31/pdata/99/auditp.txt
##AUDIT TRAIL=  $$ (NUMBER, WHEN, WHO, WHERE, PROCESS, VERSION, WHAT)
(   1,<2020-05-29 19:25:16.463 +0800>,<nmrsu>,<CZC8497064>,<mvrow>,<TopSpin 4.0.6>,
      <rvpp from
       1 31 "Y37" "D:\Auto\data\nmrsu\nmr"
       data hash MD5: 1K
       FF 61 36 43 D0 9E C6 73 B3 23 37 E6 A0 09 AC D3>)
##END=

$$ hash MD5
$$ DD C4 DE 03 A2 5B E2 C4 32 06 31 65 70 9B B8 14
