# Supplementary material for: Guaianolide Sesquiterpenes With Significant Antiproliferative Activities From the Leaves of Artemisia argyi
Source: Front Chem. 2021 Jun 24;9:698700. doi: 10.3389/fchem.2021.698700 (PMC8263895; doi:10.3389/fchem.2021.698700)
Supplement: Supplementary file 6 [file DataSheet2.ZIP › compound1/31/pdata/99/used_from]

##TITLE= Parameter file, TopSpin 4.0.6
##JCAMPDX= 5.0
##DATATYPE= Parameter Values
##NPOINTS= 1	$$ modification sequence number
##ORIGIN= Bruker BioSpin GmbH
##OWNER= nmrsu
$$ 2020-05-29 19:25:16.463 +0800  nmrsu@CZC8497064
$$ D:\Auto\data\nmrsu\nmr/Y37/31/pdata/99/used_from
$$ process C:\Bruker\TopSpin4.0.6\prog\mod\mvrow.exe
##$CUREXP= <column>
##$DATPATH= <D:\Auto\data\nmrsu\nmr>
##$DETAILS= <positive projection of all 2048 columns>
##$EXPNO= 31
##$NAME= <Y37>
##$PROCNO= 1
##$PROCNO2= 1
##END=
