# Supplementary material for: Guaianolide Sesquiterpenes With Significant Antiproliferative Activities From the Leaves of Artemisia argyi
Source: Front Chem. 2021 Jun 24;9:698700. doi: 10.3389/fchem.2021.698700 (PMC8263895; doi:10.3389/fchem.2021.698700)
Supplement: Supplementary file 6 [file DataSheet2.ZIP › compound1/31/shimvalues]

# Fri May 29 17:30:46 2020
#$$PROBEIDENTIFIER=Z167963_0004
#$$PROBENAME=CP2.1 DCH 600S3 C/H-D-05 Z XT
#$$SHIMID=292722
#
# Active Shim Gradients
#
Z           		1279            
Z2          		684             
Z3          		3389            
Z4          		-1285           
Z5          		-1              
Z6          		1985            
Z7          		1670            
Z8          		327             
X           		4862            
XZ          		-2290           
XZ2         		911             
XZ3         		1253            
XZ4         		-948            
XZ5         		711             
Y           		2251            
YZ          		4524            
YZ2         		-5524           
YZ3         		3714            
YZ4         		-18             
YZ5         		12465           
XY          		8567            
XYZ         		-5564           
XYZ2        		4755            
XYZ3        		2135            
XYZ4        		-3226           
XYZ5        		0               
(X2-Y2)     		10590           
(X2-Y2)Z    		11610           
(X2-Y2)Z2   		1948            
(X2-Y2)Z3   		-614            
(X2-Y2)Z4   		389             
(X2-Y2)Z5   		0               
X3          		50644           
X3Z         		10561           
Y3          		-3094           
Y3Z         		3735            
#
# Lock Parameter
#
FIELD		2268.906
LOCKPHASE		286.100 
LOCKPOWER		-20.000 
LOCKGAIN		102.349 
LOCKDC		-75.000 
LOCKSHIFT		2.490   
LOOPGAIN		4.230   
LOOPTIME		0.153   
LOOPFILTER		262.817 
#
IEEE64_VERSION_CODE 1
#
# Shim currents 
#
SHIM_SETTING [1 ]  1418.46761021   
SHIM_SETTING [2 ]  -72.51535220    
SHIM_SETTING [3 ]  2491.68226193   
SHIM_SETTING [4 ]  -689.24132029   
SHIM_SETTING [5 ]  91.26741413     
SHIM_SETTING [6 ]  -336.29323643   
SHIM_SETTING [7 ]  4545.21648309   
SHIM_SETTING [8 ]  -1944.16305326  
SHIM_SETTING [9 ]  1594.35924256   
SHIM_SETTING [10]  -866.48564940   
SHIM_SETTING [11]  0.00000000      
SHIM_SETTING [12]  -6828.79700000  
SHIM_SETTING [13]  640.27300000    
SHIM_SETTING [14]  19440.58300000  
SHIM_SETTING [15]  3816.36300000   
SHIM_SETTING [16]  5636.14100000   
SHIM_SETTING [17]  3030.37800000   
SHIM_SETTING [18]  7412.13400000   
SHIM_SETTING [19]  2485.48900000   
SHIM_SETTING [20]  103.99400000    
SHIM_SETTING [21]  20136.47700000  
SHIM_SETTING [22]  -2176.69900000  
SHIM_SETTING [23]  17347.48500000  
SHIM_SETTING [24]  202.86000000    
SHIM_SETTING [25]  5896.23600000   
SHIM_SETTING [26]  1934.83500000   
SHIM_SETTING [27]  29684.52300000  
SHIM_SETTING [28]  8706.55200000   
SHIM_SETTING [29]  682.70700000    
SHIM_SETTING [30]  -1100.66200000  
SHIM_SETTING [31]  7073.92400000   
SHIM_SETTING [32]  -15710.95600000 
SHIM_SETTING [33]  4812.38100000   
SHIM_SETTING [34]  12786.70800000  
SHIM_SETTING [35]  3038.62300000   
SHIM_SETTING [36]  13583.64500000  
SHIM_SETTING [37]  -13161.23500000 
SHIM_SETTING [38]  18622.14200000  
SHIM_SETTING [39]  4600.35800000   
SHIM_SETTING [40]  0.00000000      
