# Supplementary material for: Guaianolide Sesquiterpenes With Significant Antiproliferative Activities From the Leaves of Artemisia argyi
Source: Front Chem. 2021 Jun 24;9:698700. doi: 10.3389/fchem.2021.698700 (PMC8263895; doi:10.3389/fchem.2021.698700)
Supplement: Supplementary file 7 [file DataSheet5.ZIP › compound4 - P1/10/audita.txt]

##TITLE= Audit trail, TopSpin 4.0.6
##JCAMPDX= 5.01
##ORIGIN= Bruker BioSpin GmbH
##OWNER= root
$$ /root/.topspin-BladeEpu/local_acqu/AY-V4/10/audita.txt
##AUDIT TRAIL=  $$ (NUMBER, WHEN, WHO, WHERE, PROCESS, VERSION, WHAT)
(   1,<2020-01-15 04:45:50.656 +0000>,<root>,<BladeEpu>,<go4>,<TopSpin 4.0.6>,
      <created by zg on 'Avance Neo' (CZC8497064) by user 'CZC8497064\nmrsu'
       started at 2020-01-15 04:44:39.410 +0000, POWCHK enabled, PULCHK disabled,
       completed at 2020-01-15 04:45:50.655 +0000
       configuration hash MD5:
       9F DF 1D 4F 41 31 03 83 7C 55 8E 1E 80 50 9E 4B
       double data hash MD5: 64K
       C2 4D E9 C8 E6 EC 0C 54 45 28 1D 44 A0 7A AB F5>)
$$ D:/Auto/data/nmrsu/nmr/AY-V4/10/audita.txt
(   2,<2020-01-15 12:42:56.591 +0800>,<nmrsu>,<CZC8497064>,<xwish3>,<TopSpin 4.0.6>,
      <ICON-NMR User ID: nmrsu
       double data hash MD5: 64K
       C2 4D E9 C8 E6 EC 0C 54 45 28 1D 44 A0 7A AB F5>)
##END=

$$ hash MD5
$$ 24 6E 46 08 4F D3 E9 13 33 21 28 87 04 D1 8D 71
