# Supplementary material for: Guaianolide Sesquiterpenes With Significant Antiproliferative Activities From the Leaves of Artemisia argyi
Source: Front Chem. 2021 Jun 24;9:698700. doi: 10.3389/fchem.2021.698700 (PMC8263895; doi:10.3389/fchem.2021.698700)
Supplement: Supplementary file 7 [file DataSheet5.ZIP › compound4 - P1/10/pdata/1/intrng]

P 0
6.315305   6.116136
6.115834   5.922416
5.604291   5.339741
5.339438   5.134518
4.954419   4.637505
4.637202   4.322709
4.322406   4.112038
3.764855   3.432806
3.432503   3.059288
2.768102   2.585581
2.585279   0.705283
