# Supplementary material for: Guaianolide Sesquiterpenes With Significant Antiproliferative Activities From the Leaves of Artemisia argyi
Source: Front Chem. 2021 Jun 24;9:698700. doi: 10.3389/fchem.2021.698700 (PMC8263895; doi:10.3389/fchem.2021.698700)
Supplement: Supplementary file 7 [file DataSheet5.ZIP › compound4 - P1/10/pdata/1/peaklist.xml]

<?xml version="1.0" encoding="UTF-8"?>
<PeakList>
  <PeakList1D>
    <PeakList1DHeader creator="nmrsu" date="2020-01-15T12:42:57.982+08:00" expNo="10" name="AY-V4" owner="" procNo="1" source="D:/Auto/data/nmrsu/nmr">
      <PeakPickDetails>F1=16.087290ppm, F2=-3.749682ppm, MI=0.10cm, MAXI=10000.00cm, PC=1.000
      </PeakPickDetails>
    </PeakList1DHeader>
    <Peak1D F1="8.328774" intensity="1.096934e-01" type="0"/>
    <Peak1D F1="6.209794" intensity="4.359278e-01" type="0"/>
    <Peak1D F1="6.207408" intensity="4.520414e-01" type="0"/>
    <Peak1D F1="6.197750" intensity="1.350756e+00" type="0"/>
    <Peak1D F1="6.195314" intensity="1.332363e+00" type="0"/>
    <Peak1D F1="6.185672" intensity="1.370550e+00" type="0"/>
    <Peak1D F1="6.183225" intensity="1.324183e+00" type="0"/>
    <Peak1D F1="6.173597" intensity="4.512701e-01" type="0"/>
    <Peak1D F1="6.171186" intensity="4.202280e-01" type="0"/>
    <Peak1D F1="6.063288" intensity="1.080922e-01" type="0"/>
    <Peak1D F1="6.059907" intensity="1.189790e-01" type="0"/>
    <Peak1D F1="6.048560" intensity="3.389227e-01" type="0"/>
    <Peak1D F1="6.040536" intensity="3.314274e+00" type="0"/>
    <Peak1D F1="6.034777" intensity="3.290023e+00" type="0"/>
    <Peak1D F1="5.641074" intensity="1.654946e-01" type="0"/>
    <Peak1D F1="5.636000" intensity="1.650686e-01" type="0"/>
    <Peak1D F1="5.485864" intensity="3.216780e+00" type="0"/>
    <Peak1D F1="5.480840" intensity="3.183300e+00" type="0"/>
    <Peak1D F1="5.468166" intensity="1.110201e-01" type="0"/>
    <Peak1D F1="5.415915" intensity="1.523297e+00" type="0"/>
    <Peak1D F1="5.407391" intensity="1.723247e+00" type="0"/>
    <Peak1D F1="5.322658" intensity="1.007282e+00" type="0"/>
    <Peak1D F1="5.315152" intensity="8.908555e-01" type="0"/>
    <Peak1D F1="5.307172" intensity="1.018699e+00" type="0"/>
    <Peak1D F1="5.298594" intensity="8.686986e-01" type="0"/>
    <Peak1D F1="5.258921" intensity="1.967338e+00" type="0"/>
    <Peak1D F1="5.203362" intensity="2.160631e-01" type="0"/>
    <Peak1D F1="5.047812" intensity="1.317875e-01" type="0"/>
    <Peak1D F1="4.962732" intensity="1.995529e-01" type="0"/>
    <Peak1D F1="4.815750" intensity="1.028021e-01" type="0"/>
    <Peak1D F1="4.780365" intensity="8.305986e-01" type="0"/>
    <Peak1D F1="4.540504" intensity="1.769096e-01" type="0"/>
    <Peak1D F1="4.511346" intensity="2.247986e+00" type="0"/>
    <Peak1D F1="4.422479" intensity="1.602924e+00" type="0"/>
    <Peak1D F1="4.406710" intensity="3.398923e+00" type="0"/>
    <Peak1D F1="4.390856" intensity="1.950034e+00" type="0"/>
    <Peak1D F1="4.380696" intensity="1.689600e-01" type="0"/>
    <Peak1D F1="4.259278" intensity="4.380059e-01" type="0"/>
    <Peak1D F1="4.254026" intensity="8.011177e-01" type="0"/>
    <Peak1D F1="4.248457" intensity="5.066297e-01" type="0"/>
    <Peak1D F1="4.243169" intensity="7.446382e-01" type="0"/>
    <Peak1D F1="4.237946" intensity="1.291074e+00" type="0"/>
    <Peak1D F1="4.232581" intensity="7.191688e-01" type="0"/>
    <Peak1D F1="4.227258" intensity="4.164824e-01" type="0"/>
    <Peak1D F1="4.221944" intensity="6.379568e-01" type="0"/>
    <Peak1D F1="4.216497" intensity="3.409343e-01" type="0"/>
    <Peak1D F1="3.659267" intensity="1.237168e-01" type="0"/>
    <Peak1D F1="3.575862" intensity="1.374458e-01" type="0"/>
    <Peak1D F1="3.573109" intensity="1.220674e-01" type="0"/>
    <Peak1D F1="3.541598" intensity="1.195275e+00" type="0"/>
    <Peak1D F1="3.508294" intensity="7.703482e-01" type="0"/>
    <Peak1D F1="3.423953" intensity="1.221017e-01" type="0"/>
    <Peak1D F1="3.408392" intensity="1.592269e-01" type="0"/>
    <Peak1D F1="3.390769" intensity="1.525644e-01" type="0"/>
    <Peak1D F1="3.386310" intensity="1.572856e-01" type="0"/>
    <Peak1D F1="3.311140" intensity="1.074596e+01" type="0"/>
    <Peak1D F1="3.213290" intensity="1.319877e-01" type="0"/>
    <Peak1D F1="3.184491" intensity="1.030731e-01" type="0"/>
    <Peak1D F1="3.167853" intensity="2.653200e-01" type="0"/>
    <Peak1D F1="2.992976" intensity="1.010344e-01" type="0"/>
    <Peak1D F1="2.657316" intensity="1.284304e+00" type="0"/>
    <Peak1D F1="2.646732" intensity="1.355911e+00" type="0"/>
    <Peak1D F1="2.638484" intensity="3.919693e-01" type="0"/>
    <Peak1D F1="2.633731" intensity="1.477667e+00" type="0"/>
    <Peak1D F1="2.623188" intensity="1.304171e+00" type="0"/>
    <Peak1D F1="2.615594" intensity="4.494737e-01" type="0"/>
    <Peak1D F1="2.612549" intensity="4.932033e-01" type="0"/>
    <Peak1D F1="2.609523" intensity="3.532700e-01" type="0"/>
    <Peak1D F1="2.606494" intensity="1.654722e-01" type="0"/>
    <Peak1D F1="2.557727" intensity="1.633865e-01" type="0"/>
    <Peak1D F1="2.539782" intensity="4.637536e+00" type="0"/>
    <Peak1D F1="2.521323" intensity="1.936326e+00" type="0"/>
    <Peak1D F1="2.518220" intensity="2.431295e+00" type="0"/>
    <Peak1D F1="2.506459" intensity="2.602698e+01" type="0"/>
    <Peak1D F1="2.503503" intensity="5.018018e+01" type="0"/>
    <Peak1D F1="2.500482" intensity="6.613490e+01" type="0"/>
    <Peak1D F1="2.497455" intensity="4.672366e+01" type="0"/>
    <Peak1D F1="2.494481" intensity="2.148235e+01" type="0"/>
    <Peak1D F1="2.435897" intensity="1.617501e-01" type="0"/>
    <Peak1D F1="2.424612" intensity="1.529594e-01" type="0"/>
    <Peak1D F1="2.411958" intensity="1.550871e-01" type="0"/>
    <Peak1D F1="2.387363" intensity="4.209872e-01" type="0"/>
    <Peak1D F1="2.384276" intensity="5.591142e-01" type="0"/>
    <Peak1D F1="2.381474" intensity="4.400892e-01" type="0"/>
    <Peak1D F1="2.374243" intensity="1.808522e-01" type="0"/>
    <Peak1D F1="2.361359" intensity="1.573756e-01" type="0"/>
    <Peak1D F1="2.352487" intensity="1.524039e-01" type="0"/>
    <Peak1D F1="2.337043" intensity="1.021446e-01" type="0"/>
    <Peak1D F1="2.291643" intensity="1.399290e-01" type="0"/>
    <Peak1D F1="2.271431" intensity="2.670185e+00" type="0"/>
    <Peak1D F1="2.255392" intensity="2.606839e+00" type="0"/>
    <Peak1D F1="2.194634" intensity="1.250388e-01" type="0"/>
    <Peak1D F1="2.182346" intensity="1.514171e-01" type="0"/>
    <Peak1D F1="2.170764" intensity="1.226561e-01" type="0"/>
    <Peak1D F1="2.158714" intensity="1.063856e-01" type="0"/>
    <Peak1D F1="2.093894" intensity="1.081317e-01" type="0"/>
    <Peak1D F1="2.062010" intensity="1.257119e-01" type="0"/>
    <Peak1D F1="2.054271" intensity="1.266011e-01" type="0"/>
    <Peak1D F1="2.039229" intensity="1.095300e-01" type="0"/>
    <Peak1D F1="2.023730" intensity="1.037294e-01" type="0"/>
    <Peak1D F1="2.017312" intensity="1.083063e-01" type="0"/>
    <Peak1D F1="2.007807" intensity="1.158418e-01" type="0"/>
    <Peak1D F1="1.949359" intensity="4.966178e+00" type="0"/>
    <Peak1D F1="1.946803" intensity="5.127896e+00" type="0"/>
    <Peak1D F1="1.937285" intensity="4.878983e+00" type="0"/>
    <Peak1D F1="1.934737" intensity="4.978453e+00" type="0"/>
    <Peak1D F1="1.897427" intensity="2.199793e-01" type="0"/>
    <Peak1D F1="1.867596" intensity="7.386008e+00" type="0"/>
    <Peak1D F1="1.865114" intensity="9.669179e+00" type="0"/>
    <Peak1D F1="1.862630" intensity="6.375605e+00" type="0"/>
    <Peak1D F1="1.836316" intensity="3.244753e-01" type="0"/>
    <Peak1D F1="1.814506" intensity="1.007870e+01" type="0"/>
    <Peak1D F1="1.787505" intensity="2.849864e-01" type="0"/>
    <Peak1D F1="1.756820" intensity="1.657079e-01" type="0"/>
    <Peak1D F1="1.706557" intensity="1.331452e-01" type="0"/>
    <Peak1D F1="1.677256" intensity="1.138087e-01" type="0"/>
    <Peak1D F1="1.666824" intensity="1.100147e-01" type="0"/>
    <Peak1D F1="1.653296" intensity="1.209331e-01" type="0"/>
    <Peak1D F1="1.631614" intensity="1.949514e-01" type="0"/>
    <Peak1D F1="1.614047" intensity="1.860584e-01" type="0"/>
    <Peak1D F1="1.595671" intensity="1.440292e+00" type="0"/>
    <Peak1D F1="1.588171" intensity="1.432854e+00" type="0"/>
    <Peak1D F1="1.572017" intensity="1.402467e+00" type="0"/>
    <Peak1D F1="1.564558" intensity="1.356583e+00" type="0"/>
    <Peak1D F1="1.547817" intensity="2.206870e-01" type="0"/>
    <Peak1D F1="1.524515" intensity="2.241015e-01" type="0"/>
    <Peak1D F1="1.500012" intensity="1.575572e-01" type="0"/>
    <Peak1D F1="1.479925" intensity="1.638275e-01" type="0"/>
    <Peak1D F1="1.463951" intensity="1.377916e-01" type="0"/>
    <Peak1D F1="1.446999" intensity="1.273303e-01" type="0"/>
    <Peak1D F1="1.430040" intensity="2.512381e-01" type="0"/>
    <Peak1D F1="1.404606" intensity="1.077314e-01" type="0"/>
    <Peak1D F1="1.378039" intensity="1.452218e-01" type="0"/>
    <Peak1D F1="1.368211" intensity="1.106308e-01" type="0"/>
    <Peak1D F1="1.352335" intensity="1.461266e-01" type="0"/>
    <Peak1D F1="1.345268" intensity="2.078028e-01" type="0"/>
    <Peak1D F1="1.335401" intensity="9.979895e-01" type="0"/>
    <Peak1D F1="1.308502" intensity="1.662573e-01" type="0"/>
    <Peak1D F1="1.294104" intensity="1.848973e-01" type="0"/>
    <Peak1D F1="1.263619" intensity="5.554591e-01" type="0"/>
    <Peak1D F1="1.227872" intensity="1.500000e+01" type="0"/>
    <Peak1D F1="1.192296" intensity="4.079755e-01" type="0"/>
    <Peak1D F1="1.181406" intensity="2.246604e-01" type="0"/>
    <Peak1D F1="1.171699" intensity="1.974218e-01" type="0"/>
    <Peak1D F1="1.156398" intensity="8.407534e-01" type="0"/>
    <Peak1D F1="1.144833" intensity="9.790981e-01" type="0"/>
    <Peak1D F1="1.134648" intensity="9.708927e-01" type="0"/>
    <Peak1D F1="1.123155" intensity="8.245116e-01" type="0"/>
    <Peak1D F1="1.112632" intensity="1.738419e-01" type="0"/>
    <Peak1D F1="1.105942" intensity="1.945825e-01" type="0"/>
    <Peak1D F1="1.100628" intensity="1.774508e-01" type="0"/>
    <Peak1D F1="1.094461" intensity="2.259569e-01" type="0"/>
    <Peak1D F1="1.079280" intensity="2.861556e-01" type="0"/>
    <Peak1D F1="1.067585" intensity="2.650320e-01" type="0"/>
    <Peak1D F1="1.049994" intensity="1.134462e-01" type="0"/>
    <Peak1D F1="1.039143" intensity="1.018591e-01" type="0"/>
    <Peak1D F1="1.027507" intensity="1.041904e-01" type="0"/>
    <Peak1D F1="0.968095" intensity="1.322083e-01" type="0"/>
    <Peak1D F1="0.951089" intensity="1.136678e-01" type="0"/>
    <Peak1D F1="0.937308" intensity="1.149845e-01" type="0"/>
    <Peak1D F1="0.924495" intensity="1.292201e-01" type="0"/>
    <Peak1D F1="0.911314" intensity="1.655885e-01" type="0"/>
    <Peak1D F1="0.898654" intensity="2.440556e-01" type="0"/>
    <Peak1D F1="0.892084" intensity="1.176433e-01" type="0"/>
    <Peak1D F1="0.886009" intensity="1.506361e-01" type="0"/>
    <Peak1D F1="0.865220" intensity="2.719432e-01" type="0"/>
    <Peak1D F1="0.858900" intensity="3.164491e-01" type="0"/>
    <Peak1D F1="0.853928" intensity="4.549914e-01" type="0"/>
    <Peak1D F1="0.846578" intensity="2.821376e-01" type="0"/>
    <Peak1D F1="0.842378" intensity="2.848048e-01" type="0"/>
    <Peak1D F1="0.822394" intensity="1.333674e-01" type="0"/>
    <Peak1D F1="0.810531" intensity="1.022620e-01" type="0"/>
    <Peak1D F1="0.005217" intensity="1.175983e-01" type="0"/>
    <Peak1D F1="-0.000156" intensity="2.195112e+00" type="0"/>
  </PeakList1D>
</PeakList>
