# Supplementary material for: Guaianolide Sesquiterpenes With Significant Antiproliferative Activities From the Leaves of Artemisia argyi
Source: Front Chem. 2021 Jun 24;9:698700. doi: 10.3389/fchem.2021.698700 (PMC8263895; doi:10.3389/fchem.2021.698700)
Supplement: Supplementary file 7 [file DataSheet5.ZIP › compound4 - P1/10/pdata/1/peakrng]

P    #regions in PPM
# 2020-01-15 12:42:57 +0800  nmrsu@CZC8497064
# low field   high field   mi   maxi
  16.0872898101807  -3.74968189772636  0.100  10000.000  # for region 1
