# Supplementary material for: Guaianolide Sesquiterpenes With Significant Antiproliferative Activities From the Leaves of Artemisia argyi
Source: Front Chem. 2021 Jun 24;9:698700. doi: 10.3389/fchem.2021.698700 (PMC8263895; doi:10.3389/fchem.2021.698700)
Supplement: Supplementary file 7 [file DataSheet5.ZIP › compound4 - P1/10/scon2]

##TITLE= Parameter file, TopSpin 4.0.6
##JCAMPDX= 5.0
##DATATYPE= Parameter Values
##NPOINTS= 1	$$ modification sequence number
##ORIGIN= Bruker BioSpin GmbH
##OWNER= nmrsu
$$ 2020-01-15 12:41:45.217 +0800  nmrsu@CZC8497064
$$ D:/Auto/data/nmrsu/nmr/AY-V4/10/scon2
$$ process C:\Bruker\TopSpin4.0.6\prog\mod\acqdataserver.exe
##$BLKTR= (0..32)
3 3 3 3 3 3 3 3 3 3 3 3 3 3 3 3 3 3 3 3 3 3 3 3 3 3 3 3 3 3 3 3 3
##$DE1= 4.5
##$DEADC= 0.5
##$DEPA= 4.5
##$DERX= 1.5
##$FILCOR= 0
##$GRADCHAN= 0
##$GRADPRE= (0..1)
10 10
##$HD_BLKTR= (0..32)
1 1 1 1 1 1 1 1 1 1 1 1 1 1 1 1 1 1 1 1 1 1 1 1 1 1 1 1 1 1 1 1 1
##$HD_DE1= 5
##$HD_DEADC= 0
##$HD_DEPA= 2.5
##$HD_DERX= 0
##END=
