# Supplementary material for: Guaianolide Sesquiterpenes With Significant Antiproliferative Activities From the Leaves of Artemisia argyi
Source: Front Chem. 2021 Jun 24;9:698700. doi: 10.3389/fchem.2021.698700 (PMC8263895; doi:10.3389/fchem.2021.698700)
Supplement: Supplementary file 7 [file DataSheet5.ZIP › compound4 - P1/10/shimvalues]

# Wed Jan 15 12:42:56 2020
#$$PROBEIDENTIFIER=Z114607_0216
#$$PROBENAME=PA BBO 600S3 BBF-H-D-05 Z SP
#$$SHIMID=292722
#
# Active Shim Gradients
#
Z           		433             
Z2          		931             
Z3          		3016            
Z4          		-1833           
Z5          		-142            
Z6          		-525            
Z7          		173             
Z8          		11370           
X           		4941            
XZ          		-2684           
XZ2         		578             
XZ3         		1541            
XZ4         		708             
XZ5         		-2463           
Y           		2251            
YZ          		3656            
YZ2         		-8011           
YZ3         		3614            
YZ4         		3536            
YZ5         		16756           
XY          		7402            
XYZ         		-5858           
XYZ2        		1873            
XYZ3        		-179            
XYZ4        		2120            
XYZ5        		21684           
(X2-Y2)     		9433            
(X2-Y2)Z    		11379           
(X2-Y2)Z2   		685             
(X2-Y2)Z3   		527             
(X2-Y2)Z4   		2681            
(X2-Y2)Z5   		-509            
X3          		50837           
X3Z         		12084           
Y3          		-3178           
Y3Z         		4399            
#
# Lock Parameter
#
FIELD		2367.204
LOCKPHASE		126.000 
LOCKPOWER		-20.000 
LOCKGAIN		107.594 
LOCKDC		-75.000 
LOCKSHIFT		2.490   
LOOPGAIN		5.000   
LOOPTIME		0.250   
LOOPFILTER		500.000 
#
IEEE64_VERSION_CODE 1
#
# Shim currents 
#
SHIM_SETTING [1 ]  680.56863707    
SHIM_SETTING [2 ]  -4614.63866044  
SHIM_SETTING [3 ]  2817.92452186   
SHIM_SETTING [4 ]  13194.29135114  
SHIM_SETTING [5 ]  -5707.62407427  
SHIM_SETTING [6 ]  -6089.79454902  
SHIM_SETTING [7 ]  10148.12233473  
SHIM_SETTING [8 ]  7172.12149799   
SHIM_SETTING [9 ]  873.27968546    
SHIM_SETTING [10]  -665.82121782   
SHIM_SETTING [11]  0.00000000      
SHIM_SETTING [12]  -7577.01900000  
SHIM_SETTING [13]  1220.05800000   
SHIM_SETTING [14]  18795.11200000  
SHIM_SETTING [15]  3325.42500000   
SHIM_SETTING [16]  7615.55900000   
SHIM_SETTING [17]  482.97600000    
SHIM_SETTING [18]  7237.01600000   
SHIM_SETTING [19]  859.31000000    
SHIM_SETTING [20]  4557.16700000   
SHIM_SETTING [21]  19649.17600000  
SHIM_SETTING [22]  -3586.13400000  
SHIM_SETTING [23]  13768.47700000  
SHIM_SETTING [24]  -1266.97800000  
SHIM_SETTING [25]  8001.79200000   
SHIM_SETTING [26]  2881.19400000   
SHIM_SETTING [27]  30517.07500000  
SHIM_SETTING [28]  8912.34000000   
SHIM_SETTING [29]  24130.12500000  
SHIM_SETTING [30]  -16261.11700000 
SHIM_SETTING [31]  5767.97000000   
SHIM_SETTING [32]  -16567.99100000 
SHIM_SETTING [33]  8046.18900000   
SHIM_SETTING [34]  7245.96300000   
SHIM_SETTING [35]  7152.33700000   
SHIM_SETTING [36]  667.76600000    
SHIM_SETTING [37]  -13735.92600000 
SHIM_SETTING [38]  26180.34100000  
SHIM_SETTING [39]  2008.08200000   
SHIM_SETTING [40]  0.00000000      
