# Supplementary material for: Guaianolide Sesquiterpenes With Significant Antiproliferative Activities From the Leaves of Artemisia argyi
Source: Front Chem. 2021 Jun 24;9:698700. doi: 10.3389/fchem.2021.698700 (PMC8263895; doi:10.3389/fchem.2021.698700)
Supplement: Supplementary file 7 [file DataSheet5.ZIP › compound4 - P1/20/cpdprg2]

1 pcpd*3:0          ; R
  pcpd*4:180
  pcpd*2:0
  pcpd*3:180
  pcpd  :0
  pcpd*2:180
  pcpd*4:0
  pcpd*2:180
  pcpd*3:0
  pcpd*3:0          ; R
  pcpd*4:180
  pcpd*2:0
  pcpd*3:180
  pcpd  :0
  pcpd*2:180
  pcpd*4:0
  pcpd*2:180
  pcpd*3:0
  pcpd*3:180        ;-R
  pcpd*4:0
  pcpd*2:180
  pcpd*3:0
  pcpd  :180
  pcpd*2:0
  pcpd*4:180
  pcpd*2:0
  pcpd*3:180
  pcpd*3:180        ;-R
  pcpd*4:0
  pcpd*2:180
  pcpd*3:0
  pcpd  :180
  pcpd*2:0
  pcpd*4:180
  pcpd*2:0
  pcpd*3:180
  pcpd*3:180        ;-R
  pcpd*4:0
  pcpd*2:180
  pcpd*3:0
  pcpd  :180
  pcpd*2:0
  pcpd*4:180
  pcpd*2:0
  pcpd*3:180
  pcpd*3:0          ; R
  pcpd*4:180
  pcpd*2:0
  pcpd*3:180
  pcpd  :0
  pcpd*2:180
  pcpd*4:0
  pcpd*2:180
  pcpd*3:0
  pcpd*3:0          ; R
  pcpd*4:180
  pcpd*2:0
  pcpd*3:180
  pcpd  :0
  pcpd*2:180
  pcpd*4:0
  pcpd*2:180
  pcpd*3:0
  pcpd*3:180        ;-R
  pcpd*4:0
  pcpd*2:180
  pcpd*3:0
  pcpd  :180
  pcpd*2:0
  pcpd*4:180
  pcpd*2:0
  pcpd*3:180
  pcpd*3:180        ;-R
  pcpd*4:0
  pcpd*2:180
  pcpd*3:0
  pcpd  :180
  pcpd*2:0
  pcpd*4:180
  pcpd*2:0
  pcpd*3:180
  pcpd*3:180        ;-R
  pcpd*4:0
  pcpd*2:180
  pcpd*3:0
  pcpd  :180
  pcpd*2:0
  pcpd*4:180
  pcpd*2:0
  pcpd*3:180
  pcpd*3:0          ; R
  pcpd*4:180
  pcpd*2:0
  pcpd*3:180
  pcpd  :0
  pcpd*2:180
  pcpd*4:0
  pcpd*2:180
  pcpd*3:0
  pcpd*3:0          ; R
  pcpd*4:180
  pcpd*2:0
  pcpd*3:180
  pcpd  :0
  pcpd*2:180
  pcpd*4:0
  pcpd*2:180
  pcpd*3:0
  pcpd*3:0          ; R
  pcpd*4:180
  pcpd*2:0
  pcpd*3:180
  pcpd  :0
  pcpd*2:180
  pcpd*4:0
  pcpd*2:180
  pcpd*3:0
  pcpd*3:180        ;-R
  pcpd*4:0
  pcpd*2:180
  pcpd*3:0
  pcpd  :180
  pcpd*2:0
  pcpd*4:180
  pcpd*2:0
  pcpd*3:180
  pcpd*3:180        ;-R
  pcpd*4:0
  pcpd*2:180
  pcpd*3:0
  pcpd  :180
  pcpd*2:0
  pcpd*4:180
  pcpd*2:0
  pcpd*3:180
  pcpd*3:0          ; R
  pcpd*4:180
  pcpd*2:0
  pcpd*3:180
  pcpd  :0
  pcpd*2:180
  pcpd*4:0
  pcpd*2:180
  pcpd*3:0
  pcpd  :0
 jump to 1
