# Supplementary material for: Guaianolide Sesquiterpenes With Significant Antiproliferative Activities From the Leaves of Artemisia argyi
Source: Front Chem. 2021 Jun 24;9:698700. doi: 10.3389/fchem.2021.698700 (PMC8263895; doi:10.3389/fchem.2021.698700)
Supplement: Supplementary file 7 [file DataSheet5.ZIP › compound4 - P1/20/pdata/1/auditp.txt]

##TITLE= Audit trail, TopSpin 4.0.6
##JCAMPDX= 5.01
##ORIGIN= Bruker BioSpin GmbH
##OWNER= nmrsu
$$ D:\Auto\data\nmrsu\nmr/AY-V4/20/pdata/1/auditp.txt
##AUDIT TRAIL=  $$ (NUMBER, WHEN, WHO, WHERE, PROCESS, VERSION, WHAT)
(   1,<2020-02-12 05:16:50.154 +0000>,<root>,<BladeEpu>,<go4>,<TopSpin 4.0.6>,
      <created by zg on 'Avance Neo' (CZC8497064) by user 'CZC8497064\nmrsu'
       started at 2020-02-11 23:36:57.593 +0000, POWCHK enabled, PULCHK disabled,
       terminated by command 'halt' at 2020-02-12 05:16:50.153 +0000
       configuration hash MD5:
       2B CA 3E D7 77 60 9D C6 D2 0D CF 2C 84 1A 8F 69
       double data hash MD5: 64K
       6F B3 1F D4 83 9C B6 76 28 11 47 6D 6D 42 C6 11>)
$$ D:/Auto/data/nmrsu/nmr/AY-V4/20/audita.txt
(   2,<2020-02-12 13:14:22.129 +0800>,<nmrsu>,<CZC8497064>,<xwish3>,<TopSpin 4.0.6>,
      <ICON-NMR User ID: nmrsu
       double data hash MD5: 64K
       6F B3 1F D4 83 9C B6 76 28 11 47 6D 6D 42 C6 11>)
(   3,<2020-02-12 13:14:24.003 +0800>,<nmrsu>,<CZC8497064>,<proc1d>,<TopSpin 4.0.6>,
      <Start of raw data processing
       ef LB = 1 FT_mod = 6 PKNL = 1 SI = 32K 
       data hash MD5: 32K
       77 F4 C7 A3 10 8A 84 C9 55 65 1B C0 73 D9 69 45>)
$$ D:\Auto\data\nmrsu\nmr/AY-V4/20/pdata/1/auditp.txt
(   4,<2020-02-12 13:14:24.128 +0800>,<nmrsu>,<CZC8497064>,<proc1d>,<TopSpin 4.0.6>,
      <apk 
       data hash MD5: 32K
       BA 83 E8 53 65 A0 02 56 35 E8 94 D8 8A 18 ED B6>)
(   5,<2020-02-12 13:14:24.222 +0800>,<nmrsu>,<CZC8497064>,<proc1d>,<TopSpin 4.0.6>,
      <abs ABSG = 5 
       data hash MD5: 32K
       D6 64 70 CC 9F E0 94 73 7D 40 4E F5 7B 93 B1 F3>)
##END=

$$ hash MD5
$$ CA AF 86 60 39 41 AC D5 B8 8D 82 CA 5C 63 25 C3
