# Supplementary material for: Guaianolide Sesquiterpenes With Significant Antiproliferative Activities From the Leaves of Artemisia argyi
Source: Front Chem. 2021 Jun 24;9:698700. doi: 10.3389/fchem.2021.698700 (PMC8263895; doi:10.3389/fchem.2021.698700)
Supplement: Supplementary file 7 [file DataSheet5.ZIP › compound4 - P1/20/pdata/1/parm.txt]

Current Data Parameters
NAME              AY-V4              
EXPNO                20              
PROCNO                1              

F2 - Acquisition Parameters
Date_          20200212              
Time              13.16 h            
INSTRUM      Avance Neo              
PROBHD   Z114607_0216 (              
PULPROG          zgpg30              
TD                65536              
SOLVENT            DMSO              
NS                 6844              
DS                    4              
SWH           35714.285 Hz           
FIDRES         1.089913 Hz           
AQ            0.9175040 sec          
RG                  101              
DW               14.000 usec         
DE                 6.50 usec         
TE                300.0 K            
D1           2.00000000 sec          
D11          0.03000000 sec          
TD0                   1              
SFO1        150.9178988 MHz          
NUC1                13C              
P0                 4.00 usec         
P1                12.00 usec         
PLW1        83.42500305 W            
SFO2        600.1324005 MHz          
NUC2                 1H              
CPDPRG[2        waltz65              
PCPD2             80.00 usec         
PLW2        21.97500038 W            
PLW12        0.34460169 W            
PLW13        0.17271440 W            

F2 - Processing parameters
SI                32768              
SF          150.9028085 MHz          
WDW                  EM              
SSB      0              
LB                 1.00 Hz           
GB       0              
PC                 1.40              
