# Supplementary material for: Guaianolide Sesquiterpenes With Significant Antiproliferative Activities From the Leaves of Artemisia argyi
Source: Front Chem. 2021 Jun 24;9:698700. doi: 10.3389/fchem.2021.698700 (PMC8263895; doi:10.3389/fchem.2021.698700)
Supplement: Supplementary file 7 [file DataSheet5.ZIP › compound4 - P1/20/pdata/1/peaklist.xml]

<?xml version="1.0" encoding="UTF-8"?>
<PeakList>
  <PeakList1D>
    <PeakList1DHeader creator="nmrsu" date="2020-02-12T13:14:24.269+08:00" expNo="20" name="AY-V4" owner="" procNo="1" source="D:\Auto\data\nmrsu\nmr">
      <PeakPickDetails>F1=218.335403ppm, F2=-18.335379ppm, MI=0.00cm, MAXI=10000.00cm, PC=1.400
      </PeakPickDetails>
    </PeakList1DHeader>
    <Peak1D F1="169.840057" intensity="3.758379e+00" type="0"/>
    <Peak1D F1="167.001404" intensity="3.749495e+00" type="0"/>
    <Peak1D F1="144.602814" intensity="2.915601e+00" type="0"/>
    <Peak1D F1="139.232193" intensity="3.505228e+00" type="0"/>
    <Peak1D F1="138.984207" intensity="4.347960e+00" type="0"/>
    <Peak1D F1="127.478348" intensity="3.863875e+00" type="0"/>
    <Peak1D F1="121.995430" intensity="3.920163e+00" type="0"/>
    <Peak1D F1="121.119408" intensity="3.164559e+00" type="0"/>
    <Peak1D F1="79.614639" intensity="6.586927e+00" type="0"/>
    <Peak1D F1="78.813393" intensity="6.226472e+00" type="0"/>
    <Peak1D F1="78.023842" intensity="5.085362e+00" type="0"/>
    <Peak1D F1="75.894791" intensity="5.299956e+00" type="0"/>
    <Peak1D F1="72.983421" intensity="5.691357e+00" type="0"/>
    <Peak1D F1="61.001324" intensity="5.169200e+00" type="0"/>
    <Peak1D F1="47.346626" intensity="4.274475e+00" type="0"/>
    <Peak1D F1="41.811787" intensity="5.525384e+00" type="0"/>
    <Peak1D F1="40.920597" intensity="1.416316e+00" type="0"/>
    <Peak1D F1="40.545555" intensity="1.500000e+01" type="0"/>
    <Peak1D F1="40.425694" intensity="1.350085e+02" type="0"/>
    <Peak1D F1="40.287094" intensity="4.111230e+02" type="0"/>
    <Peak1D F1="40.148411" intensity="8.078924e+02" type="0"/>
    <Peak1D F1="40.009136" intensity="9.324634e+02" type="0"/>
    <Peak1D F1="39.869789" intensity="8.035727e+02" type="0"/>
    <Peak1D F1="39.730923" intensity="4.045959e+02" type="0"/>
    <Peak1D F1="39.592030" intensity="1.307246e+02" type="0"/>
    <Peak1D F1="25.312826" intensity="6.411947e+00" type="0"/>
    <Peak1D F1="23.584280" intensity="5.542303e+00" type="0"/>
    <Peak1D F1="20.706827" intensity="8.360571e+00" type="0"/>
    <Peak1D F1="16.069426" intensity="8.270107e+00" type="0"/>
  </PeakList1D>
</PeakList>
