# Supplementary material for: Guaianolide Sesquiterpenes With Significant Antiproliferative Activities From the Leaves of Artemisia argyi
Source: Front Chem. 2021 Jun 24;9:698700. doi: 10.3389/fchem.2021.698700 (PMC8263895; doi:10.3389/fchem.2021.698700)
Supplement: Supplementary file 7 [file DataSheet5.ZIP › compound4 - P1/20/shimvalues]

# Wed Feb 12 08:50:37 2020
#$$PROBEIDENTIFIER=Z114607_0216
#$$PROBENAME=PA BBO 600S3 BBF-H-D-05 Z SP
#$$SHIMID=292722
#
# Active Shim Gradients
#
Z           		478             
Z2          		900             
Z3          		3149            
Z4          		-2083           
Z5          		-199            
Z6          		106             
Z7          		2938            
Z8          		7626            
X           		4987            
XZ          		-2710           
XZ2         		529             
XZ3         		1460            
XZ4         		967             
XZ5         		-1970           
Y           		2288            
YZ          		3662            
YZ2         		-8042           
YZ3         		3701            
YZ4         		3655            
YZ5         		16053           
XY          		7449            
XYZ         		-5867           
XYZ2        		1557            
XYZ3        		-250            
XYZ4        		3048            
XYZ5        		21684           
(X2-Y2)     		9488            
(X2-Y2)Z    		11475           
(X2-Y2)Z2   		889             
(X2-Y2)Z3   		308             
(X2-Y2)Z4   		2041            
(X2-Y2)Z5   		-509            
X3          		50852           
X3Z         		12276           
Y3          		-3250           
Y3Z         		4079            
#
# Lock Parameter
#
FIELD		2330.422
LOCKPHASE		126.000 
LOCKPOWER		-20.000 
LOCKGAIN		106.666 
LOCKDC		-75.000 
LOCKSHIFT		2.490   
LOOPGAIN		5.000   
LOOPTIME		0.250   
LOOPFILTER		500.000 
#
IEEE64_VERSION_CODE 1
#
# Shim currents 
#
SHIM_SETTING [1 ]  1191.59157391   
SHIM_SETTING [2 ]  -3046.14031816  
SHIM_SETTING [3 ]  1296.29829681   
SHIM_SETTING [4 ]  9015.53918406   
SHIM_SETTING [5 ]  -4364.34754707  
SHIM_SETTING [6 ]  -3869.25719632  
SHIM_SETTING [7 ]  9805.23500717   
SHIM_SETTING [8 ]  1257.21961375   
SHIM_SETTING [9 ]  1400.68700477   
SHIM_SETTING [10]  -1454.04046743  
SHIM_SETTING [11]  0.00000000      
SHIM_SETTING [12]  -7329.08000000  
SHIM_SETTING [13]  829.05500000    
SHIM_SETTING [14]  18709.33000000  
SHIM_SETTING [15]  3547.72700000   
SHIM_SETTING [16]  7694.99800000   
SHIM_SETTING [17]  480.47900000    
SHIM_SETTING [18]  6875.86500000   
SHIM_SETTING [19]  1525.86400000   
SHIM_SETTING [20]  4362.72200000   
SHIM_SETTING [21]  19527.55400000  
SHIM_SETTING [22]  -3577.40800000  
SHIM_SETTING [23]  14518.80100000  
SHIM_SETTING [24]  -928.69900000   
SHIM_SETTING [25]  7312.82400000   
SHIM_SETTING [26]  2586.26800000   
SHIM_SETTING [27]  30616.95600000  
SHIM_SETTING [28]  8827.74200000   
SHIM_SETTING [29]  24825.35900000  
SHIM_SETTING [30]  -15419.17700000 
SHIM_SETTING [31]  5465.29200000   
SHIM_SETTING [32]  -16332.98200000 
SHIM_SETTING [33]  8129.16300000   
SHIM_SETTING [34]  7451.67500000   
SHIM_SETTING [35]  6541.64300000   
SHIM_SETTING [36]  -21.12400000    
SHIM_SETTING [37]  -12976.68600000 
SHIM_SETTING [38]  25658.26300000  
SHIM_SETTING [39]  2188.06100000   
SHIM_SETTING [40]  0.00000000      
