# Supplementary material for: Guaianolide Sesquiterpenes With Significant Antiproliferative Activities From the Leaves of Artemisia argyi
Source: Front Chem. 2021 Jun 24;9:698700. doi: 10.3389/fchem.2021.698700 (PMC8263895; doi:10.3389/fchem.2021.698700)
Supplement: Supplementary file 7 [file DataSheet5.ZIP › compound4 - P1/30/audita.txt]

##TITLE= Audit trail, TopSpin 4.0.6
##JCAMPDX= 5.01
##ORIGIN= Bruker BioSpin GmbH
##OWNER= root
$$ /root/.topspin-BladeEpu/local_acqu/AY-V4/30/audita.txt
##AUDIT TRAIL=  $$ (NUMBER, WHEN, WHO, WHERE, PROCESS, VERSION, WHAT)
(   1,<2020-02-24 00:33:07.556 +0000>,<root>,<BladeEpu>,<go4>,<TopSpin 4.0.6>,
      <created by zg on 'Avance Neo' (CZC8497064) by user 'CZC8497064\nmrsu'
       started at 2020-02-24 00:31:55.026 +0000, POWCHK enabled, PULCHK disabled,
       completed at 2020-02-24 00:33:07.555 +0000
       configuration hash MD5:
       22 28 75 0C FA 34 6D 6B 45 6B 0C 78 4C 61 2F F8
       double data hash MD5: 64K
       7F DD C6 42 9B 12 3E 4F 4D BF 3E 8F 57 A4 7E F1>)
$$ D:/Auto/data/nmrsu/nmr/AY-V4/30/audita.txt
(   2,<2020-02-24 08:32:28.183 +0800>,<nmrsu>,<CZC8497064>,<xwish3>,<TopSpin 4.0.6>,
      <ICON-NMR User ID: nmrsu
       double data hash MD5: 64K
       7F DD C6 42 9B 12 3E 4F 4D BF 3E 8F 57 A4 7E F1>)
##END=

$$ hash MD5
$$ 19 18 61 BC 12 E3 D4 91 DB 5F 1B 58 6A C5 EB 72
