# Supplementary material for: Guaianolide Sesquiterpenes With Significant Antiproliferative Activities From the Leaves of Artemisia argyi
Source: Front Chem. 2021 Jun 24;9:698700. doi: 10.3389/fchem.2021.698700 (PMC8263895; doi:10.3389/fchem.2021.698700)
Supplement: Supplementary file 7 [file DataSheet5.ZIP › compound4 - P1/30/pdata/1/auditp.txt]

##TITLE= Audit trail, TopSpin 4.0.6
##JCAMPDX= 5.01
##ORIGIN= Bruker BioSpin GmbH
##OWNER= nmrsu
$$ D:\Auto\data\nmrsu\nmr/AY-V4/30/pdata/1/auditp.txt
##AUDIT TRAIL=  $$ (NUMBER, WHEN, WHO, WHERE, PROCESS, VERSION, WHAT)
(   1,<2020-02-24 00:33:07.556 +0000>,<root>,<BladeEpu>,<go4>,<TopSpin 4.0.6>,
      <created by zg on 'Avance Neo' (CZC8497064) by user 'CZC8497064\nmrsu'
       started at 2020-02-24 00:31:55.026 +0000, POWCHK enabled, PULCHK disabled,
       completed at 2020-02-24 00:33:07.555 +0000
       configuration hash MD5:
       22 28 75 0C FA 34 6D 6B 45 6B 0C 78 4C 61 2F F8
       double data hash MD5: 64K
       7F DD C6 42 9B 12 3E 4F 4D BF 3E 8F 57 A4 7E F1>)
$$ D:/Auto/data/nmrsu/nmr/AY-V4/30/audita.txt
(   2,<2020-02-24 08:32:28.183 +0800>,<nmrsu>,<CZC8497064>,<xwish3>,<TopSpin 4.0.6>,
      <ICON-NMR User ID: nmrsu
       double data hash MD5: 64K
       7F DD C6 42 9B 12 3E 4F 4D BF 3E 8F 57 A4 7E F1>)
(   3,<2020-02-24 08:32:31.354 +0800>,<nmrsu>,<CZC8497064>,<proc1d>,<TopSpin 4.0.6>,
      <Start of raw data processing
       ef LB = 0.3 FT_mod = 6 PKNL = 1 SI = 64K 
       data hash MD5: 64K
       2F 33 E7 0C 8D 23 38 A9 99 4B A3 41 A4 A0 4C 54>)
$$ D:\Auto\data\nmrsu\nmr/AY-V4/30/pdata/1/auditp.txt
(   4,<2020-02-24 08:32:32.073 +0800>,<nmrsu>,<CZC8497064>,<proc1d>,<TopSpin 4.0.6>,
      <apk0 
       data hash MD5: 64K
       44 46 C2 D8 89 DF C6 43 71 49 87 25 DB D9 F0 BB>)
(   5,<2020-02-24 08:32:32.167 +0800>,<nmrsu>,<CZC8497064>,<proc1d>,<TopSpin 4.0.6>,
      <abs ABSG = 5 
       data hash MD5: 64K
       6B 55 77 6F C4 18 34 F3 87 A5 37 1D 30 4C 86 19>)
##END=

$$ hash MD5
$$ 0A FA AD 93 1D 81 7E 14 F2 35 DE 20 F6 E9 BB E9
