# Supplementary material for: Guaianolide Sesquiterpenes With Significant Antiproliferative Activities From the Leaves of Artemisia argyi
Source: Front Chem. 2021 Jun 24;9:698700. doi: 10.3389/fchem.2021.698700 (PMC8263895; doi:10.3389/fchem.2021.698700)
Supplement: Supplementary file 7 [file DataSheet5.ZIP › compound4 - P1/30/pdata/1/intrng]

P 0
6.321192   6.122023
6.121720   5.929513
5.611388   5.347141
5.346838   5.141616
4.953041   4.646721
4.646418   4.320726
4.320423   4.119135
3.689015   3.023404
2.780951   2.591165
2.590863   2.344172
2.343869   2.114129
2.113826   1.713370
1.713067   0.976627
0.976324   0.714499
