# Supplementary material for: Guaianolide Sesquiterpenes With Significant Antiproliferative Activities From the Leaves of Artemisia argyi
Source: Front Chem. 2021 Jun 24;9:698700. doi: 10.3389/fchem.2021.698700 (PMC8263895; doi:10.3389/fchem.2021.698700)
Supplement: Supplementary file 7 [file DataSheet5.ZIP › compound4 - P1/30/pdata/1/peaklist.xml]

<?xml version="1.0" encoding="UTF-8"?>
<PeakList>
  <PeakList1D>
    <PeakList1DHeader creator="nmrsu" date="2020-02-24T08:32:32.198+08:00" expNo="30" name="AY-V4" owner="" procNo="1" source="D:\Auto\data\nmrsu\nmr">
      <PeakPickDetails>F1=16.093479ppm, F2=-3.743493ppm, MI=0.10cm, MAXI=10000.00cm, PC=1.000
      </PeakPickDetails>
    </PeakList1DHeader>
    <Peak1D F1="6.215986" intensity="1.823213e-01" type="0"/>
    <Peak1D F1="6.213633" intensity="1.863215e-01" type="0"/>
    <Peak1D F1="6.204000" intensity="5.650916e-01" type="0"/>
    <Peak1D F1="6.201558" intensity="5.480641e-01" type="0"/>
    <Peak1D F1="6.191909" intensity="5.655368e-01" type="0"/>
    <Peak1D F1="6.189458" intensity="5.461707e-01" type="0"/>
    <Peak1D F1="6.179821" intensity="1.842910e-01" type="0"/>
    <Peak1D F1="6.177433" intensity="1.700650e-01" type="0"/>
    <Peak1D F1="6.054611" intensity="1.373131e-01" type="0"/>
    <Peak1D F1="6.046872" intensity="1.363450e+00" type="0"/>
    <Peak1D F1="6.041114" intensity="1.343167e+00" type="0"/>
    <Peak1D F1="5.492098" intensity="1.331173e+00" type="0"/>
    <Peak1D F1="5.487069" intensity="1.303873e+00" type="0"/>
    <Peak1D F1="5.421935" intensity="6.344720e-01" type="0"/>
    <Peak1D F1="5.413431" intensity="7.070416e-01" type="0"/>
    <Peak1D F1="5.329607" intensity="4.163062e-01" type="0"/>
    <Peak1D F1="5.321193" intensity="3.711587e-01" type="0"/>
    <Peak1D F1="5.313186" intensity="4.149426e-01" type="0"/>
    <Peak1D F1="5.304629" intensity="3.561389e-01" type="0"/>
    <Peak1D F1="5.265819" intensity="8.733750e-01" type="0"/>
    <Peak1D F1="4.789359" intensity="3.589414e-01" type="0"/>
    <Peak1D F1="4.518917" intensity="9.840990e-01" type="0"/>
    <Peak1D F1="4.428432" intensity="6.601002e-01" type="0"/>
    <Peak1D F1="4.412666" intensity="1.407994e+00" type="0"/>
    <Peak1D F1="4.396814" intensity="8.125461e-01" type="0"/>
    <Peak1D F1="4.265359" intensity="1.864872e-01" type="0"/>
    <Peak1D F1="4.260108" intensity="3.368613e-01" type="0"/>
    <Peak1D F1="4.254626" intensity="2.148589e-01" type="0"/>
    <Peak1D F1="4.249257" intensity="3.128476e-01" type="0"/>
    <Peak1D F1="4.243948" intensity="5.497958e-01" type="0"/>
    <Peak1D F1="4.238626" intensity="2.964634e-01" type="0"/>
    <Peak1D F1="4.233399" intensity="1.706259e-01" type="0"/>
    <Peak1D F1="4.227922" intensity="2.691163e-01" type="0"/>
    <Peak1D F1="4.222574" intensity="1.367617e-01" type="0"/>
    <Peak1D F1="3.548147" intensity="5.014089e-01" type="0"/>
    <Peak1D F1="3.514425" intensity="3.348259e-01" type="0"/>
    <Peak1D F1="3.430548" intensity="1.025363e-01" type="0"/>
    <Peak1D F1="3.413121" intensity="1.386599e-01" type="0"/>
    <Peak1D F1="3.323192" intensity="1.500000e+01" type="0"/>
    <Peak1D F1="3.174492" intensity="1.569053e-01" type="0"/>
    <Peak1D F1="2.663782" intensity="5.454026e-01" type="0"/>
    <Peak1D F1="2.653192" intensity="5.759208e-01" type="0"/>
    <Peak1D F1="2.644418" intensity="1.829867e-01" type="0"/>
    <Peak1D F1="2.640168" intensity="6.259646e-01" type="0"/>
    <Peak1D F1="2.629628" intensity="5.537450e-01" type="0"/>
    <Peak1D F1="2.625234" intensity="1.583937e-01" type="0"/>
    <Peak1D F1="2.621907" intensity="2.073864e-01" type="0"/>
    <Peak1D F1="2.618865" intensity="2.277012e-01" type="0"/>
    <Peak1D F1="2.615872" intensity="1.666393e-01" type="0"/>
    <Peak1D F1="2.546146" intensity="1.947297e+00" type="0"/>
    <Peak1D F1="2.540726" intensity="1.985297e-01" type="0"/>
    <Peak1D F1="2.527701" intensity="7.766187e-01" type="0"/>
    <Peak1D F1="2.524593" intensity="1.012145e+00" type="0"/>
    <Peak1D F1="2.512842" intensity="1.265948e+01" type="0"/>
    <Peak1D F1="2.509873" intensity="2.440175e+01" type="0"/>
    <Peak1D F1="2.506851" intensity="3.200199e+01" type="0"/>
    <Peak1D F1="2.503821" intensity="2.240320e+01" type="0"/>
    <Peak1D F1="2.500847" intensity="1.015391e+01" type="0"/>
    <Peak1D F1="2.396753" intensity="1.008496e-01" type="0"/>
    <Peak1D F1="2.393770" intensity="1.697842e-01" type="0"/>
    <Peak1D F1="2.390670" intensity="2.300252e-01" type="0"/>
    <Peak1D F1="2.387749" intensity="1.787371e-01" type="0"/>
    <Peak1D F1="2.277519" intensity="1.090042e+00" type="0"/>
    <Peak1D F1="2.261483" intensity="1.067834e+00" type="0"/>
    <Peak1D F1="1.955466" intensity="2.062479e+00" type="0"/>
    <Peak1D F1="1.952922" intensity="2.116382e+00" type="0"/>
    <Peak1D F1="1.943390" intensity="2.022024e+00" type="0"/>
    <Peak1D F1="1.940856" intensity="2.048738e+00" type="0"/>
    <Peak1D F1="1.907818" intensity="1.138468e-01" type="0"/>
    <Peak1D F1="1.873716" intensity="3.066392e+00" type="0"/>
    <Peak1D F1="1.871248" intensity="3.990839e+00" type="0"/>
    <Peak1D F1="1.868766" intensity="2.596980e+00" type="0"/>
    <Peak1D F1="1.820614" intensity="4.132185e+00" type="0"/>
    <Peak1D F1="1.793123" intensity="1.049113e-01" type="0"/>
    <Peak1D F1="1.601589" intensity="5.843779e-01" type="0"/>
    <Peak1D F1="1.594113" intensity="5.793242e-01" type="0"/>
    <Peak1D F1="1.577929" intensity="5.726464e-01" type="0"/>
    <Peak1D F1="1.570508" intensity="5.487062e-01" type="0"/>
    <Peak1D F1="1.436203" intensity="1.024949e-01" type="0"/>
    <Peak1D F1="1.341550" intensity="4.191110e-01" type="0"/>
    <Peak1D F1="1.269868" intensity="2.214230e-01" type="0"/>
    <Peak1D F1="1.234044" intensity="6.206548e+00" type="0"/>
    <Peak1D F1="1.199678" intensity="1.612873e-01" type="0"/>
    <Peak1D F1="1.162482" intensity="3.418022e-01" type="0"/>
    <Peak1D F1="1.150891" intensity="4.030663e-01" type="0"/>
    <Peak1D F1="1.140718" intensity="3.880695e-01" type="0"/>
    <Peak1D F1="1.129217" intensity="3.377532e-01" type="0"/>
    <Peak1D F1="1.085435" intensity="1.149970e-01" type="0"/>
    <Peak1D F1="1.073630" intensity="1.153197e-01" type="0"/>
    <Peak1D F1="0.871666" intensity="1.091409e-01" type="0"/>
    <Peak1D F1="0.865116" intensity="1.201222e-01" type="0"/>
    <Peak1D F1="0.860120" intensity="1.869680e-01" type="0"/>
    <Peak1D F1="0.852554" intensity="1.149120e-01" type="0"/>
    <Peak1D F1="0.848283" intensity="1.173211e-01" type="0"/>
  </PeakList1D>
</PeakList>
