# Supplementary material for: Guaianolide Sesquiterpenes With Significant Antiproliferative Activities From the Leaves of Artemisia argyi
Source: Front Chem. 2021 Jun 24;9:698700. doi: 10.3389/fchem.2021.698700 (PMC8263895; doi:10.3389/fchem.2021.698700)
Supplement: Supplementary file 7 [file DataSheet5.ZIP › compound4 - P1/31/audita.txt]

##TITLE= Audit trail, TopSpin 4.0.6
##JCAMPDX= 5.01
##ORIGIN= Bruker BioSpin GmbH
##OWNER= root
$$ /root/.topspin-BladeEpu/local_acqu/AY-V4/31/audita.txt
##AUDIT TRAIL=  $$ (NUMBER, WHEN, WHO, WHERE, PROCESS, VERSION, WHAT)
(   1,<2020-02-24 06:29:49.330 +0000>,<root>,<BladeEpu>,<go4>,<TopSpin 4.0.6>,
      <created by zg on 'Avance Neo' (CZC8497064) by user 'CZC8497064\nmrsu'
       started at 2020-02-24 02:38:33.030 +0000, POWCHK enabled, PULCHK disabled,
       completed at 2020-02-24 06:29:49.330 +0000
       configuration hash MD5:
       22 28 75 0C FA 34 6D 6B 45 6B 0C 78 4C 61 2F F8
       double data hash MD5: 2K * 128
       92 CD 92 77 54 F9 1C C7 A4 F5 32 C6 69 EC 81 1F>)
$$ D:\Auto\data\nmrsu\nmr/AY-V4/31/audita.txt
(   2,<2020-02-24 14:29:08.923 +0800>,<nmrsu>,<CZC8497064>,<sertoint>,<TopSpin 4.0.6>,
      <sertoint
       data hash MD5: 2K * 128
       50 55 9A 4F 0F 17 BA 22 16 D2 02 06 A1 96 F6 8C>)
$$ D:/Auto/data/nmrsu/nmr/AY-V4/31/audita.txt
(   3,<2020-02-24 14:29:08.954 +0800>,<nmrsu>,<CZC8497064>,<xwish3>,<TopSpin 4.0.6>,
      <ICON-NMR User ID: nmrsu
       data hash MD5: 2K * 128
       50 55 9A 4F 0F 17 BA 22 16 D2 02 06 A1 96 F6 8C>)
##END=

$$ hash MD5
$$ 9A 00 E1 70 7C 87 BC 55 43 E6 04 8B 5B 18 F5 D8
