# Supplementary material for: Guaianolide Sesquiterpenes With Significant Antiproliferative Activities From the Leaves of Artemisia argyi
Source: Front Chem. 2021 Jun 24;9:698700. doi: 10.3389/fchem.2021.698700 (PMC8263895; doi:10.3389/fchem.2021.698700)
Supplement: Supplementary file 7 [file DataSheet5.ZIP › compound4 - P1/31/pdata/1/auditp.txt]

##TITLE= Audit trail, TopSpin 4.0.6
##JCAMPDX= 5.01
##ORIGIN= Bruker BioSpin GmbH
##OWNER= nmrsu
$$ D:\Auto\data\nmrsu\nmr/AY-V4/31/pdata/1/auditp.txt
##AUDIT TRAIL=  $$ (NUMBER, WHEN, WHO, WHERE, PROCESS, VERSION, WHAT)
(   1,<2020-02-24 06:29:49.330 +0000>,<root>,<BladeEpu>,<go4>,<TopSpin 4.0.6>,
      <created by zg on 'Avance Neo' (CZC8497064) by user 'CZC8497064\nmrsu'
       started at 2020-02-24 02:38:33.030 +0000, POWCHK enabled, PULCHK disabled,
       completed at 2020-02-24 06:29:49.330 +0000
       configuration hash MD5:
       22 28 75 0C FA 34 6D 6B 45 6B 0C 78 4C 61 2F F8
       double data hash MD5: 2K * 128
       92 CD 92 77 54 F9 1C C7 A4 F5 32 C6 69 EC 81 1F>)
$$ D:\Auto\data\nmrsu\nmr/AY-V4/31/audita.txt
(   2,<2020-02-24 14:29:08.923 +0800>,<nmrsu>,<CZC8497064>,<sertoint>,<TopSpin 4.0.6>,
      <sertoint
       data hash MD5: 2K * 128
       50 55 9A 4F 0F 17 BA 22 16 D2 02 06 A1 96 F6 8C>)
$$ D:/Auto/data/nmrsu/nmr/AY-V4/31/audita.txt
(   3,<2020-02-24 14:29:08.954 +0800>,<nmrsu>,<CZC8497064>,<xwish3>,<TopSpin 4.0.6>,
      <ICON-NMR User ID: nmrsu
       data hash MD5: 2K * 128
       50 55 9A 4F 0F 17 BA 22 16 D2 02 06 A1 96 F6 8C>)
(   4,<2020-02-24 14:29:11.110 +0800>,<nmrsu>,<CZC8497064>,<proc2d>,<TopSpin 4.0.6>,
      <Start of raw data processing
       xfb same F2: SI = 2K WDW = 3 SSB = 0 FT_mod = 6 PKNL = 1 F1: SI = 1K ME_mod = 2 NCOEF = 32 WDW = 3 SSB = 0 FT_mod = 6 FCOR = 0.5 PH_mod = 2
       data hash MD5: 2K * 1K
       28 A5 51 95 51 77 F8 9D EF A2 9B 8A C1 BB 66 82>)
$$ D:\Auto\data\nmrsu\nmr/AY-V4/31/pdata/1/auditp.txt
(   5,<2020-02-24 14:29:11.329 +0800>,<nmrsu>,<CZC8497064>,<proc2d>,<TopSpin 4.0.6>,
      <abs2 F2: ABSG = 5 ABSF1 = 12.809 ABSF2 = -0.2090032
       data hash MD5: 2K * 1K
       C0 7C 0F 9F 73 47 D0 AB BE E4 CD F2 4D B6 20 1D>)
(   6,<2020-02-24 14:29:11.469 +0800>,<nmrsu>,<CZC8497064>,<proc2d>,<TopSpin 4.0.6>,
      <abs1 F1: ABSG = 5 ABSF1 = 244.5636 ABSF2 = -4.56354
       data hash MD5: 2K * 1K
       A5 27 7A BE 33 ED 31 7D 87 FE 80 CA 33 A0 82 BF>)
(   7,<2020-02-24 14:30:41.151 +0800>,<nmrsu>,<CZC8497064>,<proc2d>,<TopSpin 4.0.6>,
      <abs1 F1: ABSG = 5 ABSF1 = 244.5636 ABSF2 = -4.56354
       data hash MD5: 2K * 1K
       DC 18 28 7A B6 04 6F 08 41 90 39 61 2D 93 E9 26>)
(   8,<2020-02-24 14:30:41.901 +0800>,<nmrsu>,<CZC8497064>,<proc2d>,<TopSpin 4.0.6>,
      <abs2 F2: ABSG = 5 ABSF1 = 12.809 ABSF2 = -0.2090032
       data hash MD5: 2K * 1K
       4D DA D9 00 C8 FF A2 84 59 5B 7C 05 16 66 08 60>)
##END=

$$ hash MD5
$$ B9 5A 9E 33 E5 FE 1E D5 20 75 4C DC FD DD 0A 6C
