# Supplementary material for: Guaianolide Sesquiterpenes With Significant Antiproliferative Activities From the Leaves of Artemisia argyi
Source: Front Chem. 2021 Jun 24;9:698700. doi: 10.3389/fchem.2021.698700 (PMC8263895; doi:10.3389/fchem.2021.698700)
Supplement: Supplementary file 7 [file DataSheet5.ZIP › compound4 - P1/31/pdata/1/clevels]

##TITLE= Parameter file, TopSpin 4.0.6
##JCAMPDX= 5.0
##DATATYPE= Parameter Values
##NPOINTS= 2	$$ modification sequence number
##ORIGIN= Bruker BioSpin GmbH
##OWNER= nmrsu
$$ 2020-02-24 14:30:43.651 +0800  nmrsu@CZC8497064
$$ D:\Auto\data\nmrsu\nmr/AY-V4/31/pdata/1/clevels
$$ process C:\Bruker\TopSpin4.0.6\prog\au\bin\CLEV.exe
##$LEVELS= (0..255)
-50660476519.1882 -44534930574.9974 -39150047089.8377 -34416269821.1773
-30254871103.6298 -26596642525.5654 -23380743920.8639 -20553691533.3411
-18068468525.9633 -15883743041.6889 -13963180811.4711 -12274840877.3745
-10790644381.0484 -9485907582.95489 -8338931345.972 -7330640256.05583 -6444265378.16069
-5665065371.31649 -4980081324.71558 -4377921237.4768 -3848570557.75993
-3383225630.29779 -2974147282.40457 -2614532113.44224 -2298399347.15476
-2020491365.10564 -1776186266.98624 -1561421003.58127 -1372623804.01211
-1206654773.45272 -1060753673.39571 -932494016 932494016 1060753673.39571
1206654773.45272 1372623804.01211 1561421003.58127 1776186266.98624 2020491365.10564
2298399347.15476 2614532113.44224 2974147282.40457 3383225630.29779 3848570557.75993
4377921237.4768 4980081324.71558 5665065371.31649 6444265378.16069 7330640256.05583
8338931345.972 9485907582.95489 10790644381.0484 12274840877.3745 13963180811.4711
15883743041.6889 18068468525.9633 20553691533.3411 23380743920.8639 26596642525.5654
30254871103.6298 34416269821.1773 39150047089.8377 44534930574.9974 50660476519.1882
0 0 0 0 0 0 0 0 0 0 0 0 0 0 0 0 0 0 0 0 0 0 0 0 0 0 0 0 0 0 0 0 0 0 0 0
0 0 0 0 0 0 0 0 0 0 0 0 0 0 0 0 0 0 0 0 0 0 0 0 0 0 0 0 0 0 0 0 0 0 0 0
0 0 0 0 0 0 0 0 0 0 0 0 0 0 0 0 0 0 0 0 0 0 0 0 0 0 0 0 0 0 0 0 0 0 0 0
0 0 0 0 0 0 0 0 0 0 0 0 0 0 0 0 0 0 0 0 0 0 0 0 0 0 0 0 0 0 0 0 0 0 0 0
0 0 0 0 0 0 0 0 0 0 0 0 0 0 0 0 0 0 0 0 0 0 0 0 0 0 0 0 0 0 0 0 0 0 0 0
0 0 0 0 0 0 0 0 0 0 0 0
##$LEVSIGN= 0
##$MAXLEV= 32
##$METHOD= 0
##$NEGBASE= -932494016
##$NEGINCR= 1.1375447511673
##$POSBASE= 932494016
##$POSINCR= 1.1375447511673
##END=
