# Supplementary material for: Guaianolide Sesquiterpenes With Significant Antiproliferative Activities From the Leaves of Artemisia argyi
Source: Front Chem. 2021 Jun 24;9:698700. doi: 10.3389/fchem.2021.698700 (PMC8263895; doi:10.3389/fchem.2021.698700)
Supplement: Supplementary file 7 [file DataSheet5.ZIP › compound4 - P1/31/pdata/1/parm.txt]

Current Data Parameters
NAME              AY-V4              
EXPNO                31              
PROCNO                1              

F2 - Acquisition Parameters
Date_          20200224              
Time              14.29 h            
INSTRUM      Avance Neo              
PROBHD   Z114607_0216 (              
PULPROG    hmbcgplpndqf              
TD                 2048              
SOLVENT            DMSO              
NS                   64              
DS                   16              
SWH            7812.500 Hz           
FIDRES         7.629395 Hz           
AQ            0.1310720 sec          
RG                  101              
DW               64.000 usec         
DE                 6.50 usec         
TE                300.0 K            
CNST2       145.0000000              
CNST13       10.0000000              
D0           0.00000300 sec          
D1           1.50000000 sec          
D2           0.00344828 sec          
D6           0.05000000 sec          
D16          0.00020000 sec          
IN0          0.00001330 sec          
TDav                  1              
SFO1        600.1337808 MHz          
NUC1                 1H              
P1                10.00 usec         
P2                20.00 usec         
PLW1        21.97500038 W            
SFO2        150.9209169 MHz          
NUC2                13C              
P3                12.00 usec         
PLW2        83.42500305 W            
GPNAM[1]     SMSQ10.100              
GPZ1              50.00 %            
GPNAM[2]     SMSQ10.100              
GPZ2              30.00 %            
GPNAM[3]     SMSQ10.100              
GPZ3              40.10 %            
P16             1000.00 usec         

F1 - Acquisition parameters
TD                  128              
SFO1           150.9209 MHz          
FIDRES       587.406006 Hz           
SW              249.097 ppm          
FnMODE               QF              

F2 - Processing parameters
SI                 2048              
SF          600.1300000 MHz          
WDW                SINE              
SSB      0              
LB       0 Hz           
GB       0              
PC                 1.40              

F1 - Processing parameters
SI                 1024              
MC2                  QF              
SF          150.9028085 MHz          
WDW                SINE              
SSB      0              
LB       0 Hz           
GB       0              
