# Supplementary material for: Guaianolide Sesquiterpenes With Significant Antiproliferative Activities From the Leaves of Artemisia argyi
Source: Front Chem. 2021 Jun 24;9:698700. doi: 10.3389/fchem.2021.698700 (PMC8263895; doi:10.3389/fchem.2021.698700)
Supplement: Supplementary file 7 [file DataSheet5.ZIP › compound4 - P1/31/pdata/99/auditp.txt]

##TITLE= Audit trail, TopSpin 4.0.6
##JCAMPDX= 5.01
##ORIGIN= Bruker BioSpin GmbH
##OWNER= nmrsu
$$ D:\Auto\data\nmrsu\nmr/AY-V4/31/pdata/99/auditp.txt
##AUDIT TRAIL=  $$ (NUMBER, WHEN, WHO, WHERE, PROCESS, VERSION, WHAT)
(   1,<2020-02-24 14:29:11.579 +0800>,<nmrsu>,<CZC8497064>,<mvrow>,<TopSpin 4.0.6>,
      <rvpp from
       1 31 "AY-V4" "D:\Auto\data\nmrsu\nmr"
       data hash MD5: 1K
       C6 3D 0A FC 6E C6 E0 B2 12 22 E5 6D 77 5B 64 4F>)
##END=

$$ hash MD5
$$ 0E 65 B4 61 C8 88 54 8D 57 C0 3B CE EB 85 43 71
