# Supplementary material for: Guaianolide Sesquiterpenes With Significant Antiproliferative Activities From the Leaves of Artemisia argyi
Source: Front Chem. 2021 Jun 24;9:698700. doi: 10.3389/fchem.2021.698700 (PMC8263895; doi:10.3389/fchem.2021.698700)
Supplement: Supplementary file 7 [file DataSheet5.ZIP › compound4 - P1/31/pdata/99/used_from]

##TITLE= Parameter file, TopSpin 4.0.6
##JCAMPDX= 5.0
##DATATYPE= Parameter Values
##NPOINTS= 1	$$ modification sequence number
##ORIGIN= Bruker BioSpin GmbH
##OWNER= nmrsu
$$ 2020-02-24 14:29:11.579 +0800  nmrsu@CZC8497064
$$ D:\Auto\data\nmrsu\nmr/AY-V4/31/pdata/99/used_from
$$ process C:\Bruker\TopSpin4.0.6\prog\mod\mvrow.exe
##$CUREXP= <column>
##$DATPATH= <D:\Auto\data\nmrsu\nmr>
##$DETAILS= <positive projection of all 2048 columns>
##$EXPNO= 31
##$NAME= <AY-V4>
##$PROCNO= 1
##$PROCNO2= 1
##END=
