# Supplementary material for: Guaianolide Sesquiterpenes With Significant Antiproliferative Activities From the Leaves of Artemisia argyi
Source: Front Chem. 2021 Jun 24;9:698700. doi: 10.3389/fchem.2021.698700 (PMC8263895; doi:10.3389/fchem.2021.698700)
Supplement: Supplementary file 7 [file DataSheet5.ZIP › compound4 - P1/31/shimvalues]

# Mon Feb 24 10:40:12 2020
#$$PROBEIDENTIFIER=Z114607_0216
#$$PROBENAME=PA BBO 600S3 BBF-H-D-05 Z SP
#$$SHIMID=292722
#
# Active Shim Gradients
#
Z           		570             
Z2          		895             
Z3          		3139            
Z4          		-2006           
Z5          		-202            
Z6          		-119            
Z7          		2324            
Z8          		8474            
X           		5035            
XZ          		-2714           
XZ2         		511             
XZ3         		1453            
XZ4         		987             
XZ5         		-1948           
Y           		2267            
YZ          		3751            
YZ2         		-8094           
YZ3         		3728            
YZ4         		3686            
YZ5         		15648           
XY          		7562            
XYZ         		-5903           
XYZ2        		1566            
XYZ3        		-130            
XYZ4        		2933            
XYZ5        		21684           
(X2-Y2)     		9460            
(X2-Y2)Z    		11468           
(X2-Y2)Z2   		621             
(X2-Y2)Z3   		202             
(X2-Y2)Z4   		2750            
(X2-Y2)Z5   		-509            
X3          		50659           
X3Z         		11731           
Y3          		-3110           
Y3Z         		4443            
#
# Lock Parameter
#
FIELD		2323.140
LOCKPHASE		126.000 
LOCKPOWER		-20.000 
LOCKGAIN		107.134 
LOCKDC		-75.000 
LOCKSHIFT		2.490   
LOOPGAIN		5.000   
LOOPTIME		0.250   
LOOPFILTER		500.000 
#
IEEE64_VERSION_CODE 1
#
# Shim currents 
#
SHIM_SETTING [1 ]  1128.98723294   
SHIM_SETTING [2 ]  -3394.12708380  
SHIM_SETTING [3 ]  1646.08177787   
SHIM_SETTING [4 ]  10027.26644457  
SHIM_SETTING [5 ]  -4688.44869732  
SHIM_SETTING [6 ]  -4374.20941621  
SHIM_SETTING [7 ]  9824.97911827   
SHIM_SETTING [8 ]  2522.50295447   
SHIM_SETTING [9 ]  1258.18835655   
SHIM_SETTING [10]  -1296.83983977  
SHIM_SETTING [11]  0.00000000      
SHIM_SETTING [12]  -7552.43800000  
SHIM_SETTING [13]  1332.66700000   
SHIM_SETTING [14]  18880.06200000  
SHIM_SETTING [15]  3581.10500000   
SHIM_SETTING [16]  7734.42300000   
SHIM_SETTING [17]  530.88900000    
SHIM_SETTING [18]  6906.73000000   
SHIM_SETTING [19]  1584.79100000   
SHIM_SETTING [20]  4389.79100000   
SHIM_SETTING [21]  19484.05500000  
SHIM_SETTING [22]  -3449.64400000  
SHIM_SETTING [23]  14041.36800000  
SHIM_SETTING [24]  -1530.55000000  
SHIM_SETTING [25]  7773.70600000   
SHIM_SETTING [26]  3262.94000000   
SHIM_SETTING [27]  30259.17800000  
SHIM_SETTING [28]  8748.14700000   
SHIM_SETTING [29]  24896.65800000  
SHIM_SETTING [30]  -15572.77700000 
SHIM_SETTING [31]  5372.19900000   
SHIM_SETTING [32]  -16357.44400000 
SHIM_SETTING [33]  8211.79900000   
SHIM_SETTING [34]  7427.75800000   
SHIM_SETTING [35]  6662.28900000   
SHIM_SETTING [36]  302.10600000    
SHIM_SETTING [37]  -12576.42700000 
SHIM_SETTING [38]  25317.73200000  
SHIM_SETTING [39]  2244.14900000   
SHIM_SETTING [40]  0.00000000      
