# Supplementary material for: Guaianolide Sesquiterpenes With Significant Antiproliferative Activities From the Leaves of Artemisia argyi
Source: Front Chem. 2021 Jun 24;9:698700. doi: 10.3389/fchem.2021.698700 (PMC8263895; doi:10.3389/fchem.2021.698700)
Supplement: Supplementary file 7 [file DataSheet5.ZIP › compound4 - P1/40/audita.txt]

##TITLE= Audit trail, TopSpin 4.0.6
##JCAMPDX= 5.01
##ORIGIN= Bruker BioSpin GmbH
##OWNER= root
$$ /root/.topspin-BladeEpu/local_acqu/AY-V4/40/audita.txt
##AUDIT TRAIL=  $$ (NUMBER, WHEN, WHO, WHERE, PROCESS, VERSION, WHAT)
(   1,<2020-05-14 12:12:15.247 +0000>,<root>,<BladeEpu>,<go4>,<TopSpin 4.0.6>,
      <created by zg on 'Avance Neo' (CZC8497064) by user 'CZC8497064\nmrsu'
       started at 2020-05-14 12:11:03.610 +0000, POWCHK enabled, PULCHK disabled,
       completed at 2020-05-14 12:12:15.246 +0000
       configuration hash MD5:
       0B B9 0B 5A 4F 44 A4 65 89 07 6E 77 68 B8 8E 5C
       double data hash MD5: 64K
       B6 87 8D E2 58 2A 03 B1 C7 EA DB 2C 2A 84 07 8C>)
$$ D:/Auto/data/nmrsu/nmr/AY-V4/40/audita.txt
(   2,<2020-05-14 20:11:34.299 +0800>,<nmrsu>,<CZC8497064>,<xwish3>,<TopSpin 4.0.6>,
      <ICON-NMR User ID: nmrsu
       double data hash MD5: 64K
       B6 87 8D E2 58 2A 03 B1 C7 EA DB 2C 2A 84 07 8C>)
##END=

$$ hash MD5
$$ 42 BA F1 1C A2 C4 FE 66 36 07 8E 33 BA A4 E9 08
