# Supplementary material for: Guaianolide Sesquiterpenes With Significant Antiproliferative Activities From the Leaves of Artemisia argyi
Source: Front Chem. 2021 Jun 24;9:698700. doi: 10.3389/fchem.2021.698700 (PMC8263895; doi:10.3389/fchem.2021.698700)
Supplement: Supplementary file 7 [file DataSheet5.ZIP › compound4 - P1/40/pdata/1/auditp.txt]

##TITLE= Audit trail, TopSpin 4.0.6
##JCAMPDX= 5.01
##ORIGIN= Bruker BioSpin GmbH
##OWNER= nmrsu
$$ D:\Auto\data\nmrsu\nmr/AY-V4/40/pdata/1/auditp.txt
##AUDIT TRAIL=  $$ (NUMBER, WHEN, WHO, WHERE, PROCESS, VERSION, WHAT)
(   1,<2020-05-14 12:12:15.247 +0000>,<root>,<BladeEpu>,<go4>,<TopSpin 4.0.6>,
      <created by zg on 'Avance Neo' (CZC8497064) by user 'CZC8497064\nmrsu'
       started at 2020-05-14 12:11:03.610 +0000, POWCHK enabled, PULCHK disabled,
       completed at 2020-05-14 12:12:15.246 +0000
       configuration hash MD5:
       0B B9 0B 5A 4F 44 A4 65 89 07 6E 77 68 B8 8E 5C
       double data hash MD5: 64K
       B6 87 8D E2 58 2A 03 B1 C7 EA DB 2C 2A 84 07 8C>)
$$ D:/Auto/data/nmrsu/nmr/AY-V4/40/audita.txt
(   2,<2020-05-14 20:11:34.299 +0800>,<nmrsu>,<CZC8497064>,<xwish3>,<TopSpin 4.0.6>,
      <ICON-NMR User ID: nmrsu
       double data hash MD5: 64K
       B6 87 8D E2 58 2A 03 B1 C7 EA DB 2C 2A 84 07 8C>)
(   3,<2020-05-14 20:11:35.205 +0800>,<nmrsu>,<CZC8497064>,<proc1d>,<TopSpin 4.0.6>,
      <Start of raw data processing
       ef LB = 0.3 FT_mod = 6 PKNL = 1 SI = 64K 
       data hash MD5: 64K
       4C 5E F8 CC 1E 45 0A 5C 33 C0 3A F7 48 C2 D6 07>)
$$ D:\Auto\data\nmrsu\nmr/AY-V4/40/pdata/1/auditp.txt
(   4,<2020-05-14 20:11:36.689 +0800>,<nmrsu>,<CZC8497064>,<proc1d>,<TopSpin 4.0.6>,
      <apk0 
       data hash MD5: 64K
       78 F1 5D 67 19 AC 5F 25 81 54 AC 20 9B F0 A7 24>)
(   5,<2020-05-14 20:11:36.799 +0800>,<nmrsu>,<CZC8497064>,<proc1d>,<TopSpin 4.0.6>,
      <abs ABSG = 5 
       data hash MD5: 64K
       7A FB 0D D2 3D F0 94 8F 6C EE 60 BD E0 E2 01 2C>)
##END=

$$ hash MD5
$$ 60 3A 96 71 0E 2F 2B 57 27 8A 6B D7 42 86 5C D5
