# Supplementary material for: Guaianolide Sesquiterpenes With Significant Antiproliferative Activities From the Leaves of Artemisia argyi
Source: Front Chem. 2021 Jun 24;9:698700. doi: 10.3389/fchem.2021.698700 (PMC8263895; doi:10.3389/fchem.2021.698700)
Supplement: Supplementary file 7 [file DataSheet5.ZIP › compound4 - P1/40/pdata/1/intrng]

P 0
6.318770   6.119601
6.119299   5.925276
5.611691   5.448542
5.448239   5.365000
5.364697   5.100450
4.950317   4.653683
4.653380   4.323752
4.323450   4.116411
3.709295   3.001610
2.774594   2.595100
2.594798   2.375349
2.375046   2.207054
2.206751   1.720937
1.720634   0.706931
