# Supplementary material for: Guaianolide Sesquiterpenes With Significant Antiproliferative Activities From the Leaves of Artemisia argyi
Source: Front Chem. 2021 Jun 24;9:698700. doi: 10.3389/fchem.2021.698700 (PMC8263895; doi:10.3389/fchem.2021.698700)
Supplement: Supplementary file 7 [file DataSheet5.ZIP › compound4 - P1/40/pdata/1/peaklist.xml]

<?xml version="1.0" encoding="UTF-8"?>
<PeakList>
  <PeakList1D>
    <PeakList1DHeader creator="nmrsu" date="2020-05-14T20:11:36.861+08:00" expNo="40" name="AY-V4" owner="" procNo="1" source="D:\Auto\data\nmrsu\nmr">
      <PeakPickDetails>F1=16.093479ppm, F2=-3.743493ppm, MI=0.10cm, MAXI=10000.00cm, PC=1.000
      </PeakPickDetails>
    </PeakList1DHeader>
    <Peak1D F1="6.202472" intensity="2.468703e-01" type="0"/>
    <Peak1D F1="6.200152" intensity="2.469075e-01" type="0"/>
    <Peak1D F1="6.190390" intensity="2.514088e-01" type="0"/>
    <Peak1D F1="6.188065" intensity="2.494858e-01" type="0"/>
    <Peak1D F1="6.043780" intensity="6.375250e-01" type="0"/>
    <Peak1D F1="6.038040" intensity="6.435606e-01" type="0"/>
    <Peak1D F1="5.488727" intensity="6.210318e-01" type="0"/>
    <Peak1D F1="5.483703" intensity="6.243894e-01" type="0"/>
    <Peak1D F1="5.418231" intensity="3.079599e-01" type="0"/>
    <Peak1D F1="5.409842" intensity="3.555624e-01" type="0"/>
    <Peak1D F1="5.325551" intensity="2.030177e-01" type="0"/>
    <Peak1D F1="5.317117" intensity="1.778537e-01" type="0"/>
    <Peak1D F1="5.308993" intensity="2.074957e-01" type="0"/>
    <Peak1D F1="5.300685" intensity="1.806238e-01" type="0"/>
    <Peak1D F1="5.274041" intensity="4.736944e-01" type="0"/>
    <Peak1D F1="4.792729" intensity="1.865191e-01" type="0"/>
    <Peak1D F1="4.526280" intensity="5.235791e-01" type="0"/>
    <Peak1D F1="4.425259" intensity="2.994118e-01" type="0"/>
    <Peak1D F1="4.409484" intensity="6.547771e-01" type="0"/>
    <Peak1D F1="4.393637" intensity="3.725179e-01" type="0"/>
    <Peak1D F1="4.258138" intensity="1.603606e-01" type="0"/>
    <Peak1D F1="4.247307" intensity="1.446500e-01" type="0"/>
    <Peak1D F1="4.242021" intensity="2.699230e-01" type="0"/>
    <Peak1D F1="4.236633" intensity="1.439585e-01" type="0"/>
    <Peak1D F1="4.225984" intensity="1.313711e-01" type="0"/>
    <Peak1D F1="3.543964" intensity="2.493650e-01" type="0"/>
    <Peak1D F1="3.510539" intensity="1.689250e-01" type="0"/>
    <Peak1D F1="3.334610" intensity="1.500000e+01" type="0"/>
    <Peak1D F1="2.661195" intensity="2.575340e-01" type="0"/>
    <Peak1D F1="2.650615" intensity="2.718831e-01" type="0"/>
    <Peak1D F1="2.637599" intensity="2.932615e-01" type="0"/>
    <Peak1D F1="2.627030" intensity="2.666304e-01" type="0"/>
    <Peak1D F1="2.616708" intensity="1.050211e-01" type="0"/>
    <Peak1D F1="2.543931" intensity="7.777002e-01" type="0"/>
    <Peak1D F1="2.525469" intensity="1.558980e-01" type="0"/>
    <Peak1D F1="2.522387" intensity="1.930066e-01" type="0"/>
    <Peak1D F1="2.519240" intensity="2.213051e-01" type="0"/>
    <Peak1D F1="2.510238" intensity="5.136434e+00" type="0"/>
    <Peak1D F1="2.507508" intensity="1.062016e+01" type="0"/>
    <Peak1D F1="2.504588" intensity="1.444769e+01" type="0"/>
    <Peak1D F1="2.501681" intensity="1.048942e+01" type="0"/>
    <Peak1D F1="2.499065" intensity="5.005831e+00" type="0"/>
    <Peak1D F1="2.272854" intensity="5.248848e-01" type="0"/>
    <Peak1D F1="2.256826" intensity="5.169728e-01" type="0"/>
    <Peak1D F1="1.952504" intensity="9.226110e-01" type="0"/>
    <Peak1D F1="1.950088" intensity="9.729027e-01" type="0"/>
    <Peak1D F1="1.940435" intensity="9.269580e-01" type="0"/>
    <Peak1D F1="1.938041" intensity="9.658535e-01" type="0"/>
    <Peak1D F1="1.870111" intensity="1.390552e+00" type="0"/>
    <Peak1D F1="1.867867" intensity="1.847471e+00" type="0"/>
    <Peak1D F1="1.865666" intensity="1.280533e+00" type="0"/>
    <Peak1D F1="1.816841" intensity="2.039742e+00" type="0"/>
    <Peak1D F1="1.596576" intensity="2.726233e-01" type="0"/>
    <Peak1D F1="1.589115" intensity="2.734960e-01" type="0"/>
    <Peak1D F1="1.572933" intensity="2.669474e-01" type="0"/>
    <Peak1D F1="1.565484" intensity="2.644973e-01" type="0"/>
    <Peak1D F1="1.337424" intensity="1.976909e-01" type="0"/>
    <Peak1D F1="1.229675" intensity="2.967995e+00" type="0"/>
    <Peak1D F1="1.158930" intensity="1.490525e-01" type="0"/>
    <Peak1D F1="1.147456" intensity="1.807681e-01" type="0"/>
    <Peak1D F1="1.137005" intensity="1.754340e-01" type="0"/>
    <Peak1D F1="1.125503" intensity="1.480860e-01" type="0"/>
  </PeakList1D>
</PeakList>
